# Supplementary material for: Feasibility study of using high-throughput drug sensitivity testing to target recurrent glioblastoma stem cells for individualized treatment
Source: Clin Transl Med. 2019 Dec 30;8:33. doi: 10.1186/s40169-019-0253-6 (PMC6937360; doi:10.1186/s40169-019-0253-6)
Supplement: Supplementary file 1 — Additional file 1. Patient characteristics. Patient characteristics of which all patient-derived recGSC cultures were obtained. [file 40169_2019_253_MOESM1_ESM.xlsx]

## Sheet: Ark1
	Primary tumor						Recurrent GBM
Tumor	Age range	Histology	Lobe	MGMT promoter	IDH-status	Oncological treatment	Time since first surgery (months)	Histology	Resection grade	2nd line oncological therapy	Survival after reoperation (days)
T1513	50-59	GBM	Right parietal	neg	wt	Surgery + standard chemoradiotherapy	5.1	GBM recurrence	Complete	CCNU	129
T1516	50-59	GBM	Left occipital	neg	wt	Surgery + standard chemoradiotherapy	8.3	GBM recurrence	Subtotal	CCNU	178
T1518	60-69	GBM	Right temporal	neg	wt	Surgery + standard chemoradiotherapy	12.8	GBM recurrence	Complete	TMZ	178
T1532	50-59	Anaplastic oligoastrocytoma	Left temporal	NA	wt	1,8 Gy x 30	23.1	GBM	Complete	CCNU	156
T1534	50-59	Giant cell GBM	Left temporal	pos	wt	Surgery + standard chemoradiotherapy	23.6	GBM recurrence	Complete	CCNU	111
T1542	60-69	GBM	Left temporal	neg	wt	Surgery + standard chemoradiotherapy	15.1	GBM recurrence	Subtotal	TMZ	128
T1544	40-49	GBM	NA	NA	wt	Surgery + standard chemoradiotherapy	11.9	GBM recurrence	Subtotal	CCNU	52
T1608	60-69	GBM	Left temporal	neg	wt	Surgery + standard chemoradiotherapy	8.8	GBM recurrence	Complete	CCNU	146
T1610	60-69	GBM	Right temporal	neg	wt	Surgery + standard chemoradiotherapy	10.5	GBM recurrence	Subtotal	CCNU	238
T1615	30-39	GBM	Left parietal	neg	wt	Surgery + standard chemoradiotherapy + CCNU.	36.5	GBM recurrence	Subtotal	CCNU, SRS	251
						1st relapse: re-operation, RT and adjuvant TMZ (6 cycles)	(Time to first relapse 12 months)	(2nd relapse)
