# Supplementary material for: Feasibility study of using high-throughput drug sensitivity testing to target recurrent glioblastoma stem cells for individualized treatment
Source: Clin Transl Med. 2019 Dec 30;8:33. doi: 10.1186/s40169-019-0253-6 (PMC6937360; doi:10.1186/s40169-019-0253-6)
Supplement: Supplementary file 2 — Additional file 2. Drug collection. The drug collection used in this study. [file 40169_2019_253_MOESM2_ESM.xlsx]

## Sheet: Sheet1
Compound name	Alternative name	Trade names	Mechanism/Targets	Class explained	High phase/Approval status	Solvent	Supplier	Supplier Ref	Low conc (nM)	High conc (nM)
SN-38	BR-36613, 7-Ethyl-10-hydroxycamptothecine		Active metabolite of irinotecan. Topoisomerase I inhibitor	A. Conv. Chemo	Active metabolite of approved drug	DMSO	ChemieTek	CT-SN38	1	10000
Hydroxyfasudil			ROCK, PKA, PKG, PRK inhibitor	B. Kinase inhibitor	Active metabolite of approved drug	DMSO	Santa Cruz Biotechnology	sc-202176	3.75	37500
Tamatinib			Syk inhibitor	B. Kinase inhibitor	Active metabolite of approved drug	DMSO	Selleck	S2194-2	1	10000
Pilocarpine		Salagen	Non-selective muscarinic receptor agonist	X. Other	Approved	DMSO	Tocris Biosciences	0694	4	40000
Gefitinib		Iressa	EGFR inhibitor	B. Kinase inhibitor	Approved	DMSO	LC Laboratories	G-4408	1	10000
Anagrelide		Agrylin, Xagrid	PDE-3, PLA2 inhibitor	X. Other	Approved	DMSO	Tocris Biosciences	2432	1	10000
Imatinib		Gleevec, Glivec	Abl, Kit, PDGFRB inhibitor	B. Kinase inhibitor	Approved	DMSO	LC Laboratories	C-5508	1	10000
Idarubicin		Zavedos, Idamycin	Topoisomerase II inhibitor	A. Conv. Chemo	Approved	DMSO	Sigma-Aldrich	I1656	0.1	1000
Erlotinib	OSI-774	Tarceva	EGFR inhibitor	B. Kinase inhibitor	Approved	DMSO	National Cancer Institute	NSC 718781-R/4	1	10000
Dexamethasone		Decadron, Dexpak	Immunosuppresant; glucocorticoid	D. Immunomodulatory	Approved	DMSO	Selleck	S1322	1	10000
Auranofin		Ridaura	Antirheumatic agent	A. Conv. Chemo	Approved	DMSO	Sigma-Aldrich	A6733	0.25	2500
Tretinoin	ATRA, retinoic acid, vitamin A	Altinac, Atralin, Avita, Refissa, Renova, Retin-A, Tretin-X, Retisol-A, Stievaa, Vitinoin	Retinoic acid receptor agonist	E. Differentiating/ epigenetic modifier	Approved	DMSO	National Cancer Institute	NSC 122758-Q/6	1	10000
Goserelin		Zoladex	Gonadotropin releasing hormone superagonist	F. Hormone therapy	Approved	DMSO	Tocris Biosciences	3592	1	10000
Raloxifene		Evista	Selective estrogen receptor modulator	F. Hormone therapy	Approved	DMSO	National Cancer Institute	NSC 747974-X/1	1	10000
Plicamycin	Mithramycin A	Mithracin	RNA synthesis inhibitor	A. Conv. Chemo	Approved	DMSO	Santa Cruz Biotechnology	sc-200909-5	1	10000
Rofecoxib		Vioxx	COX-2 inhibitor	J. NSAID	Approved	DMSO	ChemieTek	CT-RX001	1	10000
Lapatinib	GW2016	Tykerb, Tyverb	HER2, EGFR inhibitor	B. Kinase inhibitor	Approved	DMSO	LC Laboratories	L-4804	0.1	1000
Bortezomib	MS-341	Velcade, Cytomib	Proteasome inhibitor (26S subunit)	A. Conv. Chemo	Approved	DMSO	National Cancer Institute	NSC 681239-L/9	0.1	1000
Letrozole		Femara	Aromatase inhibitor	F. Hormone therapy	Approved	DMSO	National Cancer Institute	NSC 719345-G/2	1	10000
Bexarotene		Targretin	retinoid X receptor (RXR) agonist	E. Differentiating/ epigenetic modifier	Approved	DMSO	Santa Cruz Biotechnology	sc-217753	1	10000
Celecoxib		Celebrex	Selective COX-2 inhibitor	J. NSAID	Approved	DMSO	National Cancer Institute	NSC 719627-M/1	1	10000
Anastrozole		Arimidex	Aromatase inhibitor	F. Hormone therapy	Approved	DMSO	National Cancer Institute	NSC 719344-F/2	1	10000
Bicalutamide		Casodex, Cosudex, Calutide, Kalumid	Gonadotropin releasing hormone superagonist	F. Hormone therapy	Approved	DMSO	ChemieTek	CT-BIC	1	10000
Clofarabine		Evoltra, Clolar	Antimetabolite; Purine analog	A. Conv. Chemo	Approved	DMSO	National Cancer Institute	NSC 606869-X/4	1	10000
Lomustine	CCNU, CeeNU		Alkylating nitrosourea compound	A. Conv. Chemo	Approved	DMSO	National Cancer Institute	NSC 79037-R/12	1	10000
Vincristine		Oncovin	Mitotic inhibitor. Vinca alkaloid microtubule depolymerizer	A. Conv. Chemo	Approved	DMSO	Selleck	S1241	0.1	1000
Vinorelbine		Navelbine	Mitotic inhibitor. Vinca alkaloid microtubule depolymerizer	A. Conv. Chemo	Approved	DMSO	Selleck	S4269	1	10000
Altretamine			Formaldehyde release, alkylating agent	A. Conv. Chemo	Approved	DMSO	National Cancer Institute	NSC 13875-O/97	1	10000
Aminoglutethimide		Cytadren	Anti-steroid, aromatase inhibitor	F. Hormone therapy	Approved	DMSO	Sigma-Aldrich	A9657	1	10000
Vinblastine		Velbe	Mitotic inhibitor. Vinca alkaloid microtubule depolymerizer	A. Conv. Chemo	Approved	DMSO	National Cancer Institute	NSC 49842-J44	0.1	1000
Chlorambucil			Nitrogen mustard alkylating agent	A. Conv. Chemo	Approved	DMSO	National Cancer Institute	NSC 3088-N/6	1	10000
Thalidomide		Thalomid	Immunosuppresant	D. Immunomodulatory	Approved	DMSO	National Cancer Institute	NSC 66847-R/5	1	10000
Clomifene	Clomid, Serophene, Milophene	Clomid, Serophene, Milophene	Selective estrogen receptor modulator	F. Hormone therapy	Approved	DMSO	Selleck	S2561	1	10000
Dacarbazine			Alkylating agent	A. Conv. Chemo	Approved	DMSO	National Cancer Institute	NSC 45388-R/74	1	10000
Cyclophosphamide			Alkylating agent	A. Conv. Chemo	Approved	DMSO	Selleck	S1217	4	40000
Cytarabine	Ara-C	Cytosar, Depocyt	Antimetabolite, interferes with DNA synthesis	A. Conv. Chemo	Approved	DMSO	National Cancer Institute	NSC 63878-P/19	1	10000
Finasteride		Propecia, Proscar	type II 5-alpha reductase inhibitor	F. Hormone therapy	Approved	DMSO	Tocris Biosciences	3293	1	10000
Fluorouracil	5-fluorouracil, 5-FU	Adrucil	Antimetabolite	A. Conv. Chemo	Approved	DMSO	National Cancer Institute	NSC 19893-G/4	1	10000
Flutamide		Euflex	Nonsteroidal antiandrogen	F. Hormone therapy	Approved	DMSO	Tocris Biosciences	4094	1	10000
Ifosfamide			Nitrogen mustard alkylating agent	A. Conv. Chemo	Approved	DMSO	National Cancer Institute	NSC 109724-X/4	1	10000
Imiquimod		Aldara, Vyloma, Zyclara	Immunomodulatory agent, TLR7 agonist	D. Immunomodulatory	Approved	DMSO	National Cancer Institute	NSC 369100-F/4	0.25	2500
Levamisole	Tetramisole		Immunomodulatory agent	D. Immunomodulatory	Approved	DMSO	Sigma-Aldrich	L9756	1	10000
Melphalan			Nitrogen mustard alkylating agent	A. Conv. Chemo	Approved	AQ	Sigma-Aldrich	M2011	1.25	12500
Methylprednisolone		Medrol	Immunosuppressant	D. Immunomodulatory	Approved	DMSO	Santa Cruz Biotechnology	sc-205749	1	10000
Mitoxantrone		Novantrone	Topoisomerase II inhibitor	A. Conv. Chemo	Approved	DMSO	National Cancer Institute	NSC 279836-C/2	0.1	1000
Paclitaxel		Taxol	Mitotic inhibitor, taxane microtubule stabilizer	A. Conv. Chemo	Approved	DMSO	National Cancer Institute	NSC 125973-L/68	0.1	1000
Prednisolone		Pred, Inflamase	Immunomodulatory agent	D. Immunomodulatory	Approved	DMSO	Santa Cruz Biotechnology	sc-205815	1	10000
Procarbazine			Alkylating agent	A. Conv. Chemo	Approved	DMSO	National Cancer Institute	NSC 77213-K/6	1	10000
Prednisone			Immunomodulatory agent	D. Immunomodulatory	Approved	DMSO	Santa Cruz Biotechnology	sc-205816	1	10000
Topotecan		Hycamtin	Topoisomerase I inhibitor. Camptothecin analog	A. Conv. Chemo	Approved	DMSO	National Cancer Institute	NSC 609699-Y/16	1	10000
Temozolomide		Temodal, Temodar	Alkylating agent	A. Conv. Chemo	Approved	DMSO	National Cancer Institute	NSC 362856-R/31	10	100000
Fulvestrant		Faslodex	Estrogen receptor antagonist	F. Hormone therapy	Approved	DMSO	Selleck	S1191	0.1	1000
Megestrol acetate		Megace	Progestogen	F. Hormone therapy	Approved	DMSO	National Cancer Institute	NSC 71423-Q/12	1	10000
Tamoxifen		Tamofen, Tamone, Tamoplex, Nolvadex	Estrogen receptor antagonist	F. Hormone therapy	Approved	DMSO	National Cancer Institute	NSC 180973-S/203	1	10000
Mechlorethamine	Nitrogen mustard	Mustargen	Nitrogen mustard alkylating agent	A. Conv. Chemo	Approved	DMSO	Sigma-Aldrich	122564	10	100000
Methotrexate			Antimetabolite; Anti-folate agent	H. Metabolic modifier	Approved	DMSO	Selleck	S1210	0.5	5000
Nilutamide		Nilandron, Anandron	Nonsteroidal antiandrogen	F. Hormone therapy	Approved	DMSO	Santa Cruz Biotechnology	sc-203644	1	10000
Mitotane			Antineoplastic agent	A. Conv. Chemo	Approved	DMSO	National Cancer Institute	NSC 38721-U/3	1	10000
Allopurinol		Zyloprim	Xanthine oxidase inhibitor	A. Conv. Chemo	Approved	DMSO	National Cancer Institute	NSC 1390-R/3	1	10000
Busulfan			Alkylating antineoplastic agent	A. Conv. Chemo	Approved	DMSO	Sigma-Aldrich	B2635	10	100000
Hydroxyurea		Myelostat	Antineoplastic agent	A. Conv. Chemo	Approved	DMSO	Sigma-Aldrich	H8627	10	100000
Mercaptopurine	6-mercaptopurine, 6-MP		Antimetabolite	A. Conv. Chemo	Approved	DMSO	National Cancer Institute	NSC 755-Z/13	1	10000
Thioguanine	6-thioguanine, 6-TG		Antimetabolite; Purine analog	A. Conv. Chemo	Approved	DMSO	National Cancer Institute	NSC 752-W/47	1	10000
Carmustine	BCNU		Alkylating agent	A. Conv. Chemo	Approved	DMSO	National Cancer Institute	NSC 409962-T/3	1	10000
Thio-TEPA			Alkylating agent	A. Conv. Chemo	Approved	DMSO	Sigma-Aldrich	T6069	5	50000
Pipobroman			Alkylating agent	A. Conv. Chemo	Approved	DMSO	National Cancer Institute	NSC 25154-X/2	1	10000
Tacrolimus	Fujimycin	Prograf, Advagraf, Protopic	Binds FKBP12, causes inhibition of calcineurin	C. Rapalog	Approved	DMSO	Tocris Biosciences	3631	1	10000
Exemestane		Aromasin	Aromatase inhibitor	F. Hormone therapy	Approved	DMSO	National Cancer Institute	NSC 713563-U/2	1	10000
Raltitrexed	ICI-D 1694	Tomudex	DHFR/GARFT/thymidylate synthase inhibitor	A. Conv. Chemo	Approved	DMSO	Medchemexpress	HY-10821	0.1	1000
Irinotecan		Camptosar	Topoisomerase I inhibitor. Camptothecin prodrug analog	A. Conv. Chemo	Approved	DMSO	LC Laboratories	I-4122	1	10000
Palbociclib		Ibrance	CDK inhibitor (Cdk4/6)	B. Kinase inhibitor	Approved	DMSO	Selleck	S1116	1	10000
Afatinib		Gilotrif, Giotrif	EGFR inhibitor	B. Kinase inhibitor	Approved	DMSO	Selleck	S1011	0.1	1000
Crizotinib		Xalkori	ALK, Met inhibitor	B. Kinase inhibitor	Approved	DMSO	Selleck	S1068	0.1	1000
Abiraterone		Zytiga	P450 17alpha-hydroxylase-17,20-lyase inhibitor	F. Hormone therapy	Approved	DMSO	Selleck	S1123	0.5	5000
Decitabine	5-aza-2'-deoxycytidine	Dacogen	Nucleoside analog DNA methyl transferase inhibitor	E. Differentiating/ epigenetic modifier	Approved	DMSO	Selleck	S1200	1	10000
Ponatinib		Iclusig	Broad TK inhibitor	B. Kinase inhibitor	Approved	DMSO	Selleck	S1490	0.1	1000
Rucaparib	AG-014447, PF-01367338	Rubraca	PARP inhibitor	E. Differentiating/ epigenetic modifier	Approved	DMSO	Axon Medchem	Axon 1529	1	10000
Belinostat	PX105684	Beleodaq	HDAC inhibitor	E. Differentiating/ epigenetic modifier	Approved	DMSO	ChemieTek	CT-BELI	1	10000
Bimatoprost		Latisse, Lumigan, Prostamide	Prostaglandin analog	D. Immunomodulatory	Approved	DMSO	Selleck	S1407	0.55	5500
Idelalisib	CAL-101	Zydelig	PI3K inhibitor, p110delta-selective	B. Kinase inhibitor	Approved	DMSO	ChemieTek	CT-CAL101	1	10000
Trametinib	JTP-74057	Mekinist	MEK1/2 inhibitor	B. Kinase inhibitor	Approved	DMSO	ChemieTek	CT-GSK112	0.025	250
Sonidegib	LDE225, erismodegib (USAN)	Odomzo	Smothened (Hh) inhib	X. Other	Approved	DMSO	ChemieTek	CT-LDE225	1	10000
Everolimus	SDZ-RAD	Afinitor, Certican, Zortress	binds FKBP12, causes inhibition of mTORC1	C. Rapalog	Approved	DMSO	LC Laboratories	E-4040	0.01	100
Ruxolitinib		Jakafi, Jakavi	JAK1&2 inhibitor	B. Kinase inhibitor	Approved	DMSO	ChemieTek	CT-INCB	1	10000
Nelarabine		Arranon, Atriance	Nucleoside analog, DNA, RNA synth inhibitor	A. Conv. Chemo	Approved	DMSO	SequoiaResearchProducts	SRP003328n	1	10000
Nilotinib		Tasigna	Abl inhibitor	B. Kinase inhibitor	Approved	DMSO	LC Laboratories	N-8207	1	10000
Plerixafor	JM 3100, AMD 3100	Mozobil	CXCR4 antagonist	X. Other	Approved	AQ	Cayman Chemical Company	10011332-2	1	10000
Vemurafenib	RG7204, RO5185426	Zelboraf	B-Raf(V600E) inhibitor	B. Kinase inhibitor	Approved	DMSO	ChemieTek	CT-P4032	1	10000
Vandetanib		Caprelsa	VEGFR,EGFR, RET inhibitor	B. Kinase inhibitor	Approved	DMSO	LC Laboratories	V-9402	0.1	1000
Dasatinib		Sprycel	Abl, Src, Kit, EphR... Inhibitor	B. Kinase inhibitor	Approved	DMSO	LC Laboratories	D-3307	0.1	1000
Tofacitinib	tasocitinib	Xeljanz, Jakvinus	JAK3, JAK2(V617F) inhibitor	B. Kinase inhibitor	Approved	DMSO	LC Laboratories	T-1377	0.5	5000
Fingolimod		Gilenya	S1PR antagonist	X. Other	Approved	DMSO	LC Laboratories	F-4633	1	10000
Axitinib		Inlyta	VEGFR, PDGFR, KIT inhibitor	B. Kinase inhibitor	Approved	DMSO	LC Laboratories	A-1107	1	10000
Bosutinib		Bosulif	Abl, Src inhibitor	B. Kinase inhibitor	Approved	DMSO	LC Laboratories	B-1788	1	10000
Lenalidomide		Revlimid	Immunomodulatory	D. Immunomodulatory	Approved	DMSO	LC Laboratories	L-5499	10	100000
Panobinostat		Farydak, Faridak	HDAC inhibitor	E. Differentiating/ epigenetic modifier	Approved	DMSO	LC Laboratories	P-3703	0.1	1000
Pazopanib		Votrient	VEGFR inhibitor	B. Kinase inhibitor	Approved	DMSO	LC Laboratories	P-6706	1	10000
Temsirolimus		Torisel	binds FKBP12, causes inhibition of mTORC1	C. Rapalog	Approved	DMSO	LC Laboratories	T-8040	0.01	100
Vorinostat	SAHA	Zolinza	HDAC inhibitor	E. Differentiating/ epigenetic modifier	Approved	DMSO	LC Laboratories	V-8477	1	10000
Olaparib	KU-0059436	Lynparza	PARP inhibitor	E. Differentiating/ epigenetic modifier	Approved	DMSO	LC Laboratories	O-9201	1	10000
Vismodegib	HhAntag691	Erivedge	Smothened (Hh) inhibitor	X. Other	Approved	DMSO	LC Laboratories	V-4050	1	10000
Sorafenib		Nevaxar	FGFR-1, VEGFR-2 & -3, PDGFR-beta, KIT, and FLT3 inhib	B. Kinase inhibitor	Approved	DMSO	LC Laboratories	S-8502	0.1	1000
Docetaxel		Taxotere, Docecad	Mitotic inhibitor, taxane microtubule stabilizer	A. Conv. Chemo	Approved	DMSO	LC Laboratories	D-1000	0.1	1000
Pentostatin	Deoxycoformycin	Nipent	Antimetabolite; Purine analog	A. Conv. Chemo	Approved	DMSO	National Cancer Institute	NSC 218321-O/48	1	10000
Estramustine			Alkylating agent	A. Conv. Chemo	Approved	AQ	Sigma-Aldrich	E0407	1	10000
Floxuridine	5-fluorodeoxyuridine	FUDR	Antimetabolite; Analog of 5-fluorouracil	A. Conv. Chemo	Approved	DMSO	National Cancer Institute	NSC 27640-Z/31	1	10000
Gemcitabine		Gemsar, Gemzar	Antimetabolite; Nucleoside analog	A. Conv. Chemo	Approved	DMSO	National Cancer Institute	NSC 613327-S/2	0.1	1000
Teniposide		Vumon	Topoisomerase II inhibitor	A. Conv. Chemo	Approved	DMSO	National Cancer Institute	NSC 122819-I/52	1	10000
Dactinomycin	Actinomycin D	Cosmegen	RNA and DNA synthesis inhibitor	A. Conv. Chemo	Approved	DMSO	National Cancer Institute	NSC 3053-Y/14	0.1	1000
Streptozocin			Alkylating glucosamine-nitrosourea agent	A. Conv. Chemo	Approved	DMSO	National Cancer Institute	NSC 37917-V/5	1	10000
Cladribine		Leustatin	Antimetabolite; Purine analog	A. Conv. Chemo	Approved	DMSO	National Cancer Institute	NSC 105014-F/2	0.1	1000
Mitomycin C		Mitosol	Antineoplastic anatibiotic; DNA crosslinker	A. Conv. Chemo	Approved	DMSO	National Cancer Institute	NSC 26980-J/65	1	10000
Carboplatin		Paraplatin	Platinum-based antineoplastic agent	A. Conv. Chemo	Approved	AQ	Selleck	S1215-2	10	100000
Cisplatin		Platinol	Platinum-based antineoplastic agent	A. Conv. Chemo	Approved	AQ	Selleck	S1166-2	10	100000
Pemetrexed		Alimta	Dihydrofolate reductase inhibitor	H. Metabolic modifier	Approved	AQ	LC Laboratories	P-7177	1	10000
Oxaliplatin		Eloxatin	Platinum-based antineoplastic agent	A. Conv. Chemo	Approved	AQ	Selleck	S1224-2	10	100000
Uramustine	Uracil mustard		Alkylating agent	A. Conv. Chemo	Approved	DMSO	National Cancer Institute	NSC 34462-Q/2	1	10000
Daunorubicin		Cerubidine	Topoisomerase II inhibitor	A. Conv. Chemo	Approved	DMSO	National Cancer Institute	NSC 82151-A/44	0.1	1000
Etoposide		VePesid	Topoisomerase II inhibitor	A. Conv. Chemo	Approved	DMSO	National Cancer Institute	NSC 141540-H/184	1	10000
Arsenic(III) oxide		Trisenox	Thioredoxin reductase inhibitor; cytotoxic chemotherapeutic	E. Differentiating/ epigenetic modifier	Approved	AQ	Sigma-Aldrich	202673	0.25	2500
Doxorubicin		Adriamycin	Topoisomerase II inhibitor	A. Conv. Chemo	Approved	DMSO	Sigma-Aldrich	D1515	0.1	1000
Valrubicin		Valstar	Topoisomerase II inhibitor	A. Conv. Chemo	Approved	DMSO	National Cancer Institute	NSC 246131-R/4	0.5	5000
Sunitinib		Sutent	Broad TK inhibitor	B. Kinase inhibitor	Approved	DMSO	LC Laboratories	S-8803	0.1	1000
Ixabepilone	azaepothilone B	Ixempra	Mitotic inhibitor. Epothilone microtubule stabilizer.	A. Conv. Chemo	Approved	DMSO	National Cancer Institute	NSC 747973-W/3	0.1	1000
Azacitidine	5-azacytidine, 5-AzaC	Vidaza	Nucleoside analog DNA methyl transferase inhibitor	E. Differentiating/ epigenetic modifier	Approved	DMSO	National Cancer Institute	NSC 102816-P/21	1	10000
Fludarabine		Fludara	Antimetabolite; Purine analog	A. Conv. Chemo	Approved	DMSO	National Cancer Institute	NSC 312887-C/7	1	10000
Bleomycin		Blenoxane	Glycopeptide antibiotic; causes DNA breaks	A. Conv. Chemo	Approved	DMSO	Selleck	S1214	1	10000
Carfilzomib		Kyprolis	Proteasome inhibitor (20S subunit)	A. Conv. Chemo	Approved	DMSO	ChemieTek	CT-CARF	0.1	1000
Bendamustine			Nitrogen mustard alkylating agent	A. Conv. Chemo	Approved	DMSO	National Cancer Institute	NSC 138783	1	10000
Midostaurin	PKC412, CGP 41251	Rydapt	PKC, PKA, S6K and EGFR inhibitor	B. Kinase inhibitor	Approved	DMSO	LC Laboratories	P-7600	1	10000
Regorafenib		Stivarga	c-Kit, VEGFR2 inhibitor	B. Kinase inhibitor	Approved	DMSO	Selleck	S1178	1	10000
Capecitabine		Xeloda	5-FU prodrug	A. Conv. Chemo	Approved	DMSO	LC Laboratories	C-2799	1	10000
Chloroquine		Aralen	Antimalaria agent; chemo/radio sensitizer	A. Conv. Chemo	Approved	AQ	Sigma-Aldrich	C6628	10	100000
Valproic acid		Depacon, Depakene, Depakote, Stavzor	HDAC inhibitor	E. Differentiating/ epigenetic modifier	Approved	AQ	Sigma-Aldrich	P4543	100	1000000
Niraparib		Zejula	PARP inhibitor	E. Differentiating/ epigenetic modifier	Approved	DMSO	ChemieTek	CT-MK4827	1	10000
Toremifene		Fareston, Acapodene	selective estrogen receptor modulator	F. Hormone therapy	Approved	DMSO	Santa Cruz Biotechnology	sc-253712	1	10000
Lasofoxifene		Oporia	Selective estrogen receptor modulator	F. Hormone therapy	Approved	DMSO	Santa Cruz Biotechnology	sc-211721	0.1	1000
Omacetaxine	Homoharringtonine	Synribo	Protein synthesis inhib (80 S ribosome)	A. Conv. Chemo	Approved	DMSO	Santa Cruz Biotechnology	sc-202652	1	10000
Neratinib		Nerlynx	EGFR, HER2 inhibitor	B. Kinase inhibitor	Approved	DMSO	Selleck	S2150(2)	0.1	1000
Nintedanib	Indetanib	Vargatef, Ofev	VEGFR, PDGFR, FGFR inhibitor	B. Kinase inhibitor	Approved	DMSO	Selleck	S1010	1	10000
Cabozantinib	XL184	Cometriq	VEGFR2, Met, FLT3, Tie2, Kit and Ret inhibitor	B. Kinase inhibitor	Approved	DMSO	ChemieTek	CT-XL184	0.1	1000
Binimetinib	NVP-MEK162, MEK162, ARRY-162	Mektovi	MEK1/2 inhibitor	B. Kinase inhibitor	Approved	DMSO	ChemieTek	CT-A162	0.1	1000
Ibrutinib	CRA-032765	Imbruvica	Btk inhibitor	B. Kinase inhibitor	Approved	DMSO	Selleck	S2680	0.1	1000
Fostamatinib		Tavalisse	Syk inhibitor	B. Kinase inhibitor	Approved	AQ	Selleck	S2206-3	0.25	2500
Atorvastatin		Lipitor	HMG CoA reductase inhibitor	H. Metabolic modifier	Approved	DMSO	ChemieTek	CT-ATOR	1	10000
Enzalutamide		Xtandi	AR antagonist	F. Hormone therapy	Approved	DMSO	Axon Medchem	Axon 1613	1	10000
Dacomitinib		Vizimpro	pan-HER inhibitor	B. Kinase inhibitor	Approved	DMSO	ChemieTek	CT-DACO	0.1	1000
Dabrafenib		Tafinlar	B-Raf(V600E) inhibitor	B. Kinase inhibitor	Approved	DMSO	ChemieTek	CT-DABR	0.25	2500
Venetoclax	GDC-0199	Venclexta	Bcl-2-selective inhibitor	G. Apoptotic modulator	Approved	DMSO	ChemieTek	CT-A199	0.1	1000
Alectinib		Alecensa	ALK (incl gatekeeper mut) inhib	B. Kinase inhibitor	Approved	DMSO	ChemieTek	CT-CH542	0.1	1000
Alpelisib	BYL719	Piqray	PI3Kalpha inhibitor	B. Kinase inhibitor	Approved	DMSO	Selleck	S2814	0.25	2500
Baricitinib	INCB28050	Olumiant	JAK inhibitor	B. Kinase inhibitor	Approved	DMSO	Selleck	S2851	0.25	2500
Pomalidomide	3-amino-thalidomide	Pomalyst	Immunomodulatory agent, anti-angiogenic	D. Immunomodulatory	Approved	DMSO	Sigma-Aldrich	P0018	1	10000
Apalutamide		Erleada	AR antagonist	F. Hormone therapy	Approved	DMSO	Axon Medchem	Axon 1979	1	10000
Lenvatinib		Lenvima	VEGFR inhibitor	B. Kinase inhibitor	Approved	DMSO	Selleck	S1164	0.25	2500
Copanlisib		Aliqopa	PI3K alpha, beta selective inhibitor	B. Kinase inhibitor	Approved	DMSO w/ 10 mM TFA	Selleck	S2802-2	0.1	1000
Abemaciclib		Verzenio	CDK4/6 inhibitor	B. Kinase inhibitor	Approved	DMSO	Selleck	S7158	0.25	2500
Ceritinib	LDK378	Zykadia	ALK inhibitor	B. Kinase inhibitor	Approved	DMSO	Selleck	S7083	0.25	2500
Encorafenib	LGX818	Braftovi	B-RAF(V600E) inhibitor	B. Kinase inhibitor	Approved	DMSO	Selleck	S7108	0.1	1000
Ribociclib	LEE011	Kisqali	CDK4/6 inhibitor	B. Kinase inhibitor	Approved	DMSO	Selleck	S7440	1	10000
Talazoparib		Talzenna	PARP1/2 inhibitor	E. Differentiating/ epigenetic modifier	Approved	DMSO	Medchemexpress	HY-16106	0.1	1000
Cobimetinib	XL-518	Cotellic	MEK1/2 inhibitor	B. Kinase inhibitor	Approved	DMSO	Medchemexpress	HY-13064	0.1	1000
Osimertinib		Tagrisso	EGFR(L858R/T790M) inhibitor	B. Kinase inhibitor	Approved	DMSO	Selleck	S7297	0.25	2500
Glasdegib		Daurismo	Smo inhibitor	X. Other	Approved	DMSO	Medchemexpress	HY-16391	0.1	1000
Lorlatinib		Lorviqua	ALK, ROS1 inhibitor	B. Kinase inhibitor	Approved	DMSO	Selleck	S7536	0.1	1000
Amsacrine	Acridinyl anisidide	Amsa	DNA intercalation, Topo II inhibitor	A. Conv. Chemo	Approved	DMSO	Santa Cruz Biotechnology	sc-214540	1	10000
Cabazitaxel	XRP6258	Jevtana	Taxane microtubule stabilizer, antimitotic	A. Conv. Chemo	Approved	DMSO	Medchemexpress	HY-15459	0.1	1000
Romidepsin	FR901228	Istodax	HDAC inhibitor	E. Differentiating/ epigenetic modifier	Approved	DMSO	Medchemexpress	HY-15149	0.1	1000
Apatinib		Aitan	VEGFR inhibitor	B. Kinase inhibitor	Approved (China)	DMSO	Selleck	S2221	1	10000
Tivozanib	KRN951	Fotivda	VEGFR1, 2, 3, KIT, PDGFRB inhibitor	B. Kinase inhibitor	Approved (EMA)	DMSO	ChemieTek	CT-AV951	1	10000
Fasudil	HA-1077	Fasudil	ROCK, PKA, PKG, PRK inhibitor, prodrug	B. Kinase inhibitor	Approved (Japan)	DMSO	LC Laboratories	H-2330	5	50000
Quizartinib		Vanflyta	FLT3 inhibitor	B. Kinase inhibitor	Approved (Japan)	DMSO	ChemieTek	CT-AC220	0.1	1000
Mepacrine	Quinacrine, Achricrine	Atabrine	Unclear. PLA2 inhibitor. NF-kB inhibitor, p53 activator	X. Other	Approved (non-oncology)	AQ	Sigma-Aldrich	Q3251	5	50000
Sirolimus	Rapamycin	Rapamune	binds FKBP12, causes inhibition of mTORC1	C. Rapalog	Approved (non-oncology)	DMSO	LC Laboratories	R-5000	0.01	100
Lovastatin		Altoprev, Mevacor, Altocor	HMG-CoA reductase inhibitor	H. Metabolic modifier	Approved (non-oncology)	DMSO	Selleck	S2061	1	10000
Metformin		Fortamet, Glucophage, Glumetza, Riomet	AMPK activator	H. Metabolic modifier	Approved (non-oncology)	AQ	Tocris Biosciences	2864	10	100000
Simvastatin		Zocor	HMG CoA reductase inhibitor	H. Metabolic modifier	Approved (non-oncology)	DMSO	Sigma-Aldrich	S6196	1	10000
Deferoxamine	desferrioxamine, DFOM	Desferal	Iron chelator	X. Other	Approved (non-oncology)	AQ	Sigma-Aldrich	D9533	1	10000
Itraconazole		Onmel, Sporanox	antifungal, hedgehog signaling inhibitor	X. Other	Approved (non-oncology)	DMSO	Selleck	S2476	0.5	5000
Pravastatin	Eptastatin	Pravachol	HMG CoA reductase inhibitor	H. Metabolic modifier	Approved (non-oncology)	AQ	Tocris Biosciences	2318	1	10000
Fedratinib	TG-101348	Inrebic	JAK2-selective inhibitor	B. Kinase inhibitor	Approved (US)	DMSO	ChemieTek	CT-TG101	1	10000
Selinexor		Xpovio	CRM1 inhibitor	G. Apoptotic modulator	Approved (US)	DMSO	Selleck	S7252	1	10000
Duvelisib	INK1197	Copiktra	PI3K inhibitor	B. Kinase inhibitor	Approved (US)	DMSO	Selleck	S7028	0.05	500
Pexidartinib		Turalio	KIT, CSF1R, FLT3 inhibitor	B. Kinase inhibitor	Approved (US)	DMSO	Medchemexpress	HY-16749	1	10000
Serdemetan			HDM2-p53 antagonist	G. Apoptotic modulator	Investigational (Ph 1)	DMSO	Selleck	S1172	1	10000
CUDC-101			HDAC & EGFR, Her2 inhibitor	B. Kinase inhibitor	Investigational (Ph 1)	DMSO	Selleck	S1194	1	10000
PF-00477736			Chk1 inhibitor	B. Kinase inhibitor	Investigational (Ph 1)	DMSO	Axon Medchem	Axon 1379-2	1	10000
AZD7762			Chk1 inhibitor	B. Kinase inhibitor	Investigational (Ph 1)	DMSO	Axon Medchem	Axon 1399	0.1	1000
AZD8055			mTOR inhibitor	B. Kinase inhibitor	Investigational (Ph 1)	DMSO	ChemieTek	CT-A8055-3	1	10000
Doramapimod			p38MAPK inhibitor	B. Kinase inhibitor	Investigational (Ph 1)	DMSO	Axon Medchem	Axon 1358	1	10000
EMD1214063			c-Met inhibitor	B. Kinase inhibitor	Investigational (Ph 1)	DMSO	ChemieTek	CT-EMD063	0.1	1000
AZD1480			JAK1/2, FGFR inhibitor	B. Kinase inhibitor	Investigational (Ph 1)	DMSO	ChemieTek	CT-A1480	0.1	1000
TAK-733			MEK1/2 inhibitor	B. Kinase inhibitor	Investigational (Ph 1)	DMSO	Selleck	S2617	0.1	1000
Omipalisib			PI3K/mTOR inhibitor	B. Kinase inhibitor	Investigational (Ph 1)	DMSO	Selleck	S2658	0.1	1000
TAK-901			Aurora B inhibitor	B. Kinase inhibitor	Investigational (Ph 1)	DMSO	Selleck	S2718	0.1	1000
ZSTK474			PI3K gamma selective inhibitor	B. Kinase inhibitor	Investigational (Ph 1)	DMSO	LC Laboratories	Z-1066	1	10000
AT-406	Debio-1143		XIAP, cIAP1, cIAP2 inhibitor	G. Apoptotic modulator	Investigational (Ph 1)	DMSO	Selleck	S2754	1	10000
Rebastinib			Allosteric ABL, FLT3, TIE2, TRKA inhibitor	B. Kinase inhibitor	Investigational (Ph 1)	DMSO	ChemieTek	CT-DCC20	0.1	1000
BMS-911543			JAK2 inhibitor	B. Kinase inhibitor	Investigational (Ph 1)	DMSO	ChemieTek	CT-BMS911	1	10000
LY-294002			PI3K inhibitor	B. Kinase inhibitor	Investigational (Ph 1)	DMSO	LC Laboratories	L-7962	10	100000
ASP3026			ALK inhibitor	B. Kinase inhibitor	Investigational (Ph 1)	DMSO	ChemieTek	CT-ASP302	1	10000
AR-42	OSU-HDAC42		HDAC inhibitor	E. Differentiating/ epigenetic modifier	Investigational (Ph 1)	DMSO	Selleck	S2244	1	10000
CUDC-305	DEBIO-0932		HSP90 inhibitor	K. HSP inhibitor	Investigational (Ph 1)	DMSO	ChemieTek	CT-CU305	1	10000
PF-03758309			PAK inhibitor	B. Kinase inhibitor	Investigational (Ph 1)	DMSO	ChemieTek	CT-PF0375	1	10000
AZD8330	ARRY-424704		MEK1/2 inhibitor	B. Kinase inhibitor	Investigational (Ph 1)	DMSO	ChemieTek	CT-A8330	1	10000
BMS-599626	AC-480		Pan-HER inhibitor	B. Kinase inhibitor	Investigational (Ph 1)	DMSO	ChemieTek	CT-BMS59	1	10000
LY-2874455			FGFR inhibitor	B. Kinase inhibitor	Investigational (Ph 1)	DMSO	Axon Medchem	Axon 1981	0.1	1000
SGI-1776			PIM kinase inhibitor	B. Kinase inhibitor	Investigational (Ph 1)	DMSO	Selleck	S2198	1	10000
AT7519			CDK1, 2, 4, 6 and 9 inhibitor	B. Kinase inhibitor	Investigational (Ph 1)	DMSO	Selleck	S1524	1	10000
TAK-960			PLK1 inhibitor	B. Kinase inhibitor	Investigational (Ph 1)	DMSO	Santa Cruz Biotechnology	sc-364631	0.25	2500
Lucitanib	E-3810, CO-3810, S 80881		FGFR1, VEGFR inhibitor	B. Kinase inhibitor	Investigational (Ph 1)	DMSO	Axon Medchem	Axon 1942	1	10000
AMG-208			MET inhibitor	B. Kinase inhibitor	Investigational (Ph 1)	DMSO	Selleck	S1316	0.25	2500
AMG-900			pan-Aurora inhibitor	B. Kinase inhibitor	Investigational (Ph 1)	DMSO	Selleck	S2719	0.1	1000
GSK-1070916			AURb, AURc inhibitor	B. Kinase inhibitor	Investigational (Ph 1)	DMSO	Selleck	S2740	0.1	1000
GSK-461364			PLK1 inhibitor	B. Kinase inhibitor	Investigational (Ph 1)	DMSO	Selleck	S2193	1	10000
OSI-930			KIT, VEGFR inhibitor	B. Kinase inhibitor	Investigational (Ph 1)	DMSO	Selleck	S1220	0.25	2500
Palomid-529	P529		AKT, MTOR, PI3K inhibitor	B. Kinase inhibitor	Investigational (Ph 1)	DMSO	Selleck	S2238	1	10000
PF-00562271			FAK inhibitor	B. Kinase inhibitor	Investigational (Ph 1)	DMSO	Selleck	S2672	1	10000
PF-03814735			AURa, AURb inhibitor	B. Kinase inhibitor	Investigational (Ph 1)	DMSO	Selleck	S2725	1	10000
SNS-314			AURa, AURb inhibitor	B. Kinase inhibitor	Investigational (Ph 1)	DMSO	Selleck	S1154	0.1	1000
TAK-285			HER2 inhibitor	B. Kinase inhibitor	Investigational (Ph 1)	DMSO	Selleck	S2784	0.25	2500
MLN-8054			AURa AURb FLT3 KIT (PDGFR)	B. Kinase inhibitor	Investigational (Ph 1)	DMSO	Selleck	S1100	1	10000
KW-2449			AURa AURb FLT3 inhibitor	B. Kinase inhibitor	Investigational (Ph 1)	DMSO	Selleck	S2158	0.25	2500
KRN-633			VEGFR inhibitor	B. Kinase inhibitor	Investigational (Ph 1)	DMSO	Selleck	S1557	0.25	2500
PHA-793887			CDK inhibitor	B. Kinase inhibitor	Investigational (Ph 1)	DMSO	Selleck	S1487	1	10000
AZD6482			PI3Kbeta-selective inhibitor	B. Kinase inhibitor	Investigational (Ph 1)	DMSO	Selleck	S1462	0.25	2500
GSK-1059615	GSK-615		PI3K/mTOR inhibitor	B. Kinase inhibitor	Investigational (Ph 1)	DMSO	Selleck	S1360	1	10000
CYC-116			Aurora and VEGFR2 inhibitor	B. Kinase inhibitor	Investigational (Ph 1)	DMSO	Selleck	S1171	1	10000
CP-724714			EGFR ERBB2 inhibitor	B. Kinase inhibitor	Investigational (Ph 1)	DMSO	Selleck	S1167	1	10000
SGX-523			MET inhibitor	B. Kinase inhibitor	Investigational (Ph 1)	DMSO	Selleck	S1112	0.5	5000
JNJ-38877605			MET inhibitor	B. Kinase inhibitor	Investigational (Ph 1)	DMSO	Selleck	S1114	1	10000
GSK-690693			AKT, PKA, PKC inhibitor	B. Kinase inhibitor	Investigational (Ph 1)	DMSO	Selleck	S1113	1	10000
OSU-03012	AR-12		PDPK1 inhibitor	B. Kinase inhibitor	Investigational (Ph 1)	DMSO	Selleck	S1106	2.5	25000
NVP-AEW541	AEW541		IGF1R inhibitor	B. Kinase inhibitor	Investigational (Ph 1)	DMSO	Selleck	S1034	1	10000
PF-04217903			MET inhibitor	B. Kinase inhibitor	Investigational (Ph 1)	DMSO	Selleck	S1094	0.25	2500
AZD1080	AZ-11548415		GSK3 inhibitor	B. Kinase inhibitor	Investigational (Ph 1)	DMSO	Selleck	S7145	1	10000
RG-7603	GDC-0349		PI3K inhibitor, pan-class I	B. Kinase inhibitor	Investigational (Ph 1)	DMSO	Selleck	S8040	0.25	2500
MK-8776	SCH-900776		CHEK1 inhibitor	B. Kinase inhibitor	Investigational (Ph 1)	DMSO	Selleck	S2735	0.25	2500
MEN1611	CH-5132799, PA-799		PI3K inhibitor, pan-class I	B. Kinase inhibitor	Investigational (Ph 1)	DMSO	Selleck	S2699	1	10000
AZD5438			CDK1,2,9 inhibitor	B. Kinase inhibitor	Investigational (Ph 1)	DMSO	Selleck	S2621	1	10000
Mubritinib			ERBB2 inhibitor	B. Kinase inhibitor	Investigational (Ph 1)	DMSO	Selleck	S2216	0.1	1000
AZD8186			PI3Kbeta inhibitor	B. Kinase inhibitor	Investigational (Ph 1)	DMSO	Active Biochem	A-1610	0.1	1000
XL019			JAK2 inhibitor	B. Kinase inhibitor	Investigational (Ph 1)	DMSO	Selleck	S7036	1	10000
VGX-1027			Immunomodulator	D. Immunomodulatory	Investigational (Ph 1)	DMSO	Selleck	S7515	1	10000
URB597			FAAH inhibitor	H. Metabolic modifier	Investigational (Ph 1)	DMSO	Selleck	S2631	0.1	1000
GDC-0919			IDO inhibitor	D. Immunomodulatory	Investigational (Ph 1)	DMSO	Selleck	S7111	1	10000
GSK923295			CENP-E inhibitor	I. Kinesin inhibitor	Investigational (Ph 1)	DMSO	Medchemexpress	HY-10299	1	10000
Bentamapimod			JNK inhibitor	B. Kinase inhibitor	Investigational (Ph 1)	DMSO	Medchemexpress	HY-14761	1	10000
AZD1208			PIM1, 2, 3 kinase inhibitor	B. Kinase inhibitor	Investigational (Ph 1)	DMSO	Medchemexpress	HY-15604	1	10000
CEP-37440			ALK inhibitor	B. Kinase inhibitor	Investigational (Ph 1)	DMSO	ChemieTek	CT-CEP374	0.5	5000
Molibresib	I-BET762		BET family inhibitor	E. Differentiating/ epigenetic modifier	Investigational (Ph 1)	DMSO	ChemieTek	CT-BET762	1	10000
AT13148			p70S6K, PKA, ROCK (AKT) inhibitor	B. Kinase inhibitor	Investigational (Ph 1)	DMSO	Medchemexpress	HY-16071	1	10000
BAY 87-2243			HIF1alpha inhibitor	E. Differentiating/ epigenetic modifier	Investigational (Ph 1)	DMSO	Selleck	S7309	0.1	1000
Ravoxertinib			ERK inhibitor	B. Kinase inhibitor	Investigational (Ph 1)	DMSO	Medchemexpress	HY-15947-2	1	10000
Verdinexor			XPO1/CRM1 inhibitor	G. Apoptotic modulator	Investigational (Ph 1)	DMSO	Medchemexpress	HY-15970	0.1	1000
VS-4718	PND-1186		FAK inhibitor	B. Kinase inhibitor	Investigational (Ph 1)	DMSO	Chemietek	CT-VS4718	1	10000
GSK2879552			LSD1 inhibitor	E. Differentiating/ epigenetic modifier	Investigational (Ph 1)	DMSO	Chemietek	CT-GSK287	1	10000
LY3009120	DP-4978		pan-RAF inhibitor	B. Kinase inhibitor	Investigational (Ph 1)	DMSO	Medchemexpress	HY-12558	1	10000
SAR405838	MI-773		MDM2 inhibitor	G. Apoptotic modulator	Investigational (Ph 1)	DMSO	Selleck	S7649	1	10000
AT 101	R-(-).gossypol		Bcl-2 family inhibitor	G. Apoptotic modulator	Investigational (Ph 2)	DMSO	Selleck	S2812	10	100000
BI 2536			PLK1 inhibitor	B. Kinase inhibitor	Investigational (Ph 2)	DMSO	Selleck	S1109	0.1	1000
AT9283			Aurora A & B, Jak2, Flt, Abl inhibitor	B. Kinase inhibitor	Investigational (Ph 2)	DMSO	Selleck	S1134	0.1	1000
Navitoclax			Bcl-2/Bcl-xL inhibitor	G. Apoptotic modulator	Investigational (Ph 2)	DMSO	Selleck	S1001-2	1	10000
Danusertib			Aurora, Ret, TrkA, FGFR-1 inhibitor	B. Kinase inhibitor	Investigational (Ph 2)	DMSO	Selleck	S1107	1	10000
Foretinib	XL880, EXEL-2880		MET, VEGFR2 inhibitor	B. Kinase inhibitor	Investigational (Ph 2)	DMSO	Selleck	S1111	0.1	1000
Tanespimycin	17-AAG		HSP90 inhibitor	K. HSP inhibitor	Investigational (Ph 2)	DMSO	Selleck	S1141	1	10000
Alvespimycin	17-DMAG		HSP90 inhibitor	K. HSP inhibitor	Investigational (Ph 2)	DMSO	Selleck	S1142	0.1	1000
SNS-032	BMS-387032		CDK inhibitor	B. Kinase inhibitor	Investigational (Ph 2)	DMSO	Selleck	S1145	1	10000
ABT-751			Mitotic inhibitor. Colchicine site binding microtubule depolymerizer.	A. Conv. Chemo	Investigational (Ph 2)	DMSO	Selleck	S1165	1	10000
BIIB021			HSP90 inhibitor	K. HSP inhibitor	Investigational (Ph 2)	DMSO	Selleck	S1175	1	10000
Alvocidib	Flavopiridol, HMR-1275		CDK inhibitor	B. Kinase inhibitor	Investigational (Ph 2)	DMSO	Selleck	S1230	1	10000
MGCD-265			MET, VEGFR-1, -2, -3, RON, TIE2 inhib	B. Kinase inhibitor	Investigational (Ph 2)	DMSO	Selleck	S1361	1	10000
Pimasertib	MSC1936369B		MEK1/2 inhibitor	B. Kinase inhibitor	Investigational (Ph 2)	DMSO	Selleck	S1475	1	10000
Motesanib			VEGFR, PDGFR, Ret, Kit inhibitor	B. Kinase inhibitor	Investigational (Ph 2)	DMSO	Selleck	S1032	1	10000
PF-04691502			PI3K/mTOR inhibitor	B. Kinase inhibitor	Investigational (Ph 2)	DMSO	ChemieTek	CT-PF1502	1	10000
Adavosertib	MK1775		Wee1 inhibitor	B. Kinase inhibitor	Investigational (Ph 2)	DMSO	Axon Medchem	Axon 1494	1	10000
Bryostatin 1			PKC activator	X. Other	Investigational (Ph 2)	DMSO	Santa Cruz Biotechnology	sc-201407-4	0.01	100
BMS-754807			IGF1R inhibitor	B. Kinase inhibitor	Investigational (Ph 2)	DMSO	ChemieTek	CT-BMS75	1	10000
OSI-027			mTOR inhibitor	B. Kinase inhibitor	Investigational (Ph 2)	DMSO	ChemieTek	CT-O027	1	10000
Refametinib	RDEA119		MEK1/2 inhibitor	B. Kinase inhibitor	Investigational (Ph 2)	DMSO	ChemieTek	CT-R119	1	10000
Indibulin			Mitoric inhibitor. Microtubule depolymerizer	A. Conv. Chemo	Investigational (Ph 2)	DMSO	Tocris Biosciences	3728	1	10000
MK-2206			AKT inhibitor	B. Kinase inhibitor	Investigational (Ph 2)	DMSO	ChemieTek	CT-MK2206	0.1	1000
Luminespib	AUY922		HSP90 inhibitor	K. HSP inhibitor	Investigational (Ph 2)	DMSO	ChemieTek	CT-AUY922	0.1	1000
2-methoxyestradiol	2ME2		Angiogenesis inhibitor	X. Other	Investigational (Ph 2)	DMSO	Cayman Chemical Company	13021	1	10000
Sepantronium bromide			Survivin inhibitor	G. Apoptotic modulator	Investigational (Ph 2)	DMSO	ChemieTek	CT-YM155	1	10000
Linsitinib	ASP7487		IGF1R, IR inhibitor	B. Kinase inhibitor	Investigational (Ph 2)	DMSO	ChemieTek	CT-O906	1	10000
Tandutinib	CT53518		FLT3, PDGFR, KIT inhibitor	B. Kinase inhibitor	Investigational (Ph 2)	DMSO	LC Laboratories	T-7802	0.1	1000
Entinostat	SNDX-275		HDAC inhibitor	E. Differentiating/ epigenetic modifier	Investigational (Ph 2)	DMSO	LC Laboratories	E-3866	1	10000
Pictilisib	RG-7321		PI3K inhibitor, pan-class I	B. Kinase inhibitor	Investigational (Ph 2)	DMSO	LC Laboratories	G-9252	1	10000
Seliciclib	Roscovitine		CDK2/7/9 inhibitor	B. Kinase inhibitor	Investigational (Ph 2)	DMSO	LC Laboratories	R-1234	1	10000
Dactolisib	BEZ235		mTOR/(PI3K) inhibitor	B. Kinase inhibitor	Investigational (Ph 2)	DMSO	LC Laboratories	N-4288	0.1	1000
Gandotinib			JAK2 inhibitor	B. Kinase inhibitor	Investigational (Ph 2)	DMSO	Selleck	S2179	1	10000
Sotrastaurin	AEB071		PKC inhibitor	B. Kinase inhibitor	Investigational (Ph 2)	DMSO	Axon Medchem	Axon 1635-2	1	10000
UCN-01	7-Hydroxystaurosporine		PKCbeta, PDK1, Chk, Cdk2 inhibitor	B. Kinase inhibitor	Investigational (Ph 2)	DMSO	Sigma-Aldrich	U6508-4	1	10000
Tivantinib			MET inhibitor	B. Kinase inhibitor	Investigational (Ph 2)	DMSO	ChemieTek	CT-ARQ197	0.1	1000
NVP-RAF265	RAF265, CHIR-265		C-Raf inhibitor	B. Kinase inhibitor	Investigational (Ph 2)	DMSO	Selleck	S2161	0.1	1000
Mocetinostat			HDAC inhibitor (HDAC1 & 2-selective)	E. Differentiating/ epigenetic modifier	Investigational (Ph 2)	DMSO	Selleck	S1122	1	10000
Rabusertib	IC-83		Chk1 inhibitor	B. Kinase inhibitor	Investigational (Ph 2)	DMSO	Selleck	S2626	0.1	1000
Galunisertib			TGF-beta/Smad inhibitor	B. Kinase inhibitor	Investigational (Ph 2)	DMSO	Selleck	S2230	0.1	1000
Buparlisib	BKM-120		PI3K inhibitor, pan-class I	B. Kinase inhibitor	Investigational (Ph 2)	DMSO	Selleck	S2247	1	10000
Apitolisib			PI3K/mTOR inhibitor	B. Kinase inhibitor	Investigational (Ph 2)	DMSO	ChemieTek	CT-G0980	1	10000
AZD4547			FGFR inhibitor	B. Kinase inhibitor	Investigational (Ph 2)	DMSO	ChemieTek	CT-A4547	0.1	1000
Sonolisib	DJM-166		PI3K inhibitor, pan-class I. Irreversible	B. Kinase inhibitor	Investigational (Ph 2)	DMSO	Active Biochem	PX-866	1	10000
Quisinostat			HDAC inhibitor	E. Differentiating/ epigenetic modifier	Investigational (Ph 2)	DMSO	Active Biochem	A-1162	0.1	1000
MK-0752			gamma-secretase/notch inhibitor	X. Other	Investigational (Ph 2)	DMSO	Selleck	S2660	0.1	1000
SB 743921			Mitotic inhibitor. Eg5/KSP inhibitor	I. Kinesin inhibitor	Investigational (Ph 2)	DMSO	Selleck	S2182	0.01	100
Momelotinib	CYT1138		JAK1/2 inhibitor	B. Kinase inhibitor	Investigational (Ph 2)	DMSO	ChemieTek	CT-CYT387	1	10000
Sapanisertib	INK128		mTOR inhibitor	B. Kinase inhibitor	Investigational (Ph 2)	DMSO	ChemieTek	CT-INK128	0.1	1000
1-methyl-D-tryptophan	1-methyl-D-tryptophan		Indolamine 2,3-dioxygenase 1 and 2 inhibitor	X. Other	Investigational (Ph 2)	AQ	Sigma-Aldrich	452483	0.5	5000
Ralimetinib	CP868569		p38MAPK inhibitor	B. Kinase inhibitor	Investigational (Ph 2)	DMSO	Selleck	S1494	1	10000
PAC-1			procaspase-3 activator	G. Apoptotic modulator	Investigational (Ph 2)	DMSO	Selleck	S2738	1	10000
Vistusertib			mTOR inhibitor, ATP-competitive	B. Kinase inhibitor	Investigational (Ph 2)	DMSO	Selleck	S2783	1	10000
GSK2636771			PI3K beta selective inhibitor	B. Kinase inhibitor	Investigational (Ph 2)	DMSO	ChemieTek	CT-GSK263	1	10000
Lomeguatrib			O6-methylguanine-DNA methyltransferase inhibitor	E. Differentiating/ epigenetic modifier	Investigational (Ph 2)	DMSO	Tocris Biosciences	4359	1	10000
AVN944	VX-944		IMPDH inhibitor	H. Metabolic modifier	Investigational (Ph 2)	DMSO	ChemieTek	CT-AVN944	1	10000
Rocilinostat			HDAC-6 selective inhibitor	E. Differentiating/ epigenetic modifier	Investigational (Ph 2)	DMSO	ChemieTek	CT-ACY12	1	10000
Pracinostat			HDAC inhibitor	E. Differentiating/ epigenetic modifier	Investigational (Ph 2)	DMSO	Selleck	S1515	1	10000
Capivasertib			AKT inhibitor	B. Kinase inhibitor	Investigational (Ph 2)	DMSO	ChemieTek	CT-A5363	1	10000
Oprozomib	PR-047		proteasome (20 S) inhibitor	A. Conv. Chemo	Investigational (Ph 2)	DMSO	ChemieTek	CT-OPRO	0.25	2500
Bafetinib	NS-187		Abl, Lyn inhibitor	B. Kinase inhibitor	Investigational (Ph 2)	DMSO	Selleck	S1369	0.1	1000
Milciclib			CDK2 inhibitor	B. Kinase inhibitor	Investigational (Ph 2)	DMSO	Selleck	S2751	1	10000
Icotinib			EGFR inhibitor	B. Kinase inhibitor	Investigational (Ph 2)	DMSO	Selleck	S2922	1	10000
Amuvatinib			Broad spectrum TK inhib	B. Kinase inhibitor	Investigational (Ph 2)	DMSO	Selleck	S1244	1	10000
Pelitinib	WAY-EKB 569		EGFR inhibitor	B. Kinase inhibitor	Investigational (Ph 2)	DMSO	Selleck	S1392	0.25	2500
Telatinib			VEGFR, KIT, PDGFR inhibitor	B. Kinase inhibitor	Investigational (Ph 2)	DMSO	Selleck	S2231	1	10000
Triciribine	Pentaazacentopthylene, Tricyclic nucleoside, NSC 154020		AKT inhibitor	B. Kinase inhibitor	Investigational (Ph 2)	DMSO	Selleck	S1117-2	10	100000
Tozasertib	MK-0457		pan-Aurora inhibitor	B. Kinase inhibitor	Investigational (Ph 2)	DMSO	Selleck	S1048	1	10000
Golvatinib			MET, VEGFR2 inhibitor	B. Kinase inhibitor	Investigational (Ph 2)	DMSO	Selleck	S2859	0.25	2500
Sapitinib			Pan-HER inhibitor	B. Kinase inhibitor	Investigational (Ph 2)	DMSO	Selleck	S2192	0.1	1000
NVP-AEE788	AEE788, GNF-PF-5343		EGFR, VEGFR, ABL, SRC inhibitor	B. Kinase inhibitor	Investigational (Ph 2)	DMSO	Selleck	S1486	0.25	2500
NVP-BGT226	BGT226		PI3K/mTOR inhibitor	B. Kinase inhibitor	Investigational (Ph 2)	DMSO	Selleck	S2749	0.1	1000
BMS-777607			Met, Axl, Ron and Tyro3 inhibitor	B. Kinase inhibitor	Investigational (Ph 2)	DMSO	Selleck	S1561	0.25	2500
Neflamapimod			p38MAPK inhibitor	B. Kinase inhibitor	Investigational (Ph 2)	DMSO	Tocris Biosciences	3915	1	10000
Tesevatinib			EGFR, ERBB2, VEGFR, EPHB4	B. Kinase inhibitor	Investigational (Ph 2)	DMSO	Santa Cruz Biotechnology	sc-364659	0.1	1000
PD184352			MEK1/2 inhibitor	B. Kinase inhibitor	Investigational (Ph 2)	DMSO	Selleck	S1020	1	10000
ENMD-2076			pan-Aurora inhibitor	B. Kinase inhibitor	Investigational (Ph 2)	DMSO	Selleck	S1181	1	10000
MK-2461			MET inhibitor	B. Kinase inhibitor	Investigational (Ph 2)	DMSO	Selleck	S2774	1	10000
PD0325901			MEK1/2 inhibitor	B. Kinase inhibitor	Investigational (Ph 2)	DMSO	Selleck	S1036	0.1	1000
PH-797804			p38MAPK inhibitor	B. Kinase inhibitor	Investigational (Ph 2)	DMSO	Selleck	S2726	0.1	1000
TAK-715			p38MAPK inhibitor	B. Kinase inhibitor	Investigational (Ph 2)	DMSO	Selleck	S2928	1	10000
TG100-115			PI3K gamma/delta inhibitor	B. Kinase inhibitor	Investigational (Ph 2)	DMSO	Selleck	S1352	1	10000
Irbinitinib			HER2 inhibitor	B. Kinase inhibitor	Investigational (Ph 2)	DMSO	Selleck	S2752	0.25	2500
Gedatolisib	PKI-587		PI3K/mTOR inhibitor	B. Kinase inhibitor	Investigational (Ph 2)	DMSO	Selleck	S2628	0.1	1000
CEP-32496			BRAF inhibitor	B. Kinase inhibitor	Investigational (Ph 2)	DMSO	Selleck	S8015	1	10000
Silmitasertib			CSNK2A1 inhibitor	B. Kinase inhibitor	Investigational (Ph 2)	DMSO	Selleck	S2248	1	10000
GDC-0623			MEK1/2 inhibitor	B. Kinase inhibitor	Investigational (Ph 2)	DMSO	Active Biochem	A-1181	0.25	2500
Talmapimod			p38MAPK alpha selective inhibitor	B. Kinase inhibitor	Investigational (Ph 2)	DMSO	Axon Medchem	Axon 1671	1	10000
Birinapant			IAPs, SMAC mimetic	G. Apoptotic modulator	Investigational (Ph 2)	DMSO	Chemietek	CT-BIRI	0.1	1000
NVP-LCL161			IAPs, SMAC mimetic	G. Apoptotic modulator	Investigational (Ph 2)	DMSO	Chemietek	CT-LCL161	2.5	25000
Tazemetostat	EPZ-6438		EZH2 inhibitor	E. Differentiating/ epigenetic modifier	Investigational (Ph 2)	DMSO	Chemietek	CT-EPZ438	1	10000
Pinometostat			DOT1L inhibitor	E. Differentiating/ epigenetic modifier	Investigational (Ph 2)	DMSO	Selleck	S7062	0.1	1000
Birabresib	OTX015		BET family inhibitor	E. Differentiating/ epigenetic modifier	Investigational (Ph 2)	DMSO	Selleck	S7360	1	10000
CUDC-907			HDAC1/2/3/10, PI3Kalpha inhibitor	E. Differentiating/ epigenetic modifier	Investigational (Ph 2)	DMSO	Selleck	S2759	1	10000
NVP-LGK974	LGK974		PORCN inhibitor	X. Other	Investigational (Ph 2)	DMSO	Selleck	S7143	1	10000
Triapine	3-AP		ribonucleotide reductase inhibitor	H. Metabolic modifier	Investigational (Ph 2)	DMSO	Selleck	S7470	1	10000
Tanzisertib			JNK1, 2, 3 inhibitor	B. Kinase inhibitor	Investigational (Ph 2)	DMSO	Medchemexpress	HY-15495	1	10000
Aldoxorubicin			Topo II, albumin	A. Conv. Chemo	Investigational (Ph 2)	DMSO	Medchemexpress	HY-16261	0.1	1000
Filanesib			KSP/Eg5 inhibitor	I. Kinesin inhibitor	Investigational (Ph 2)	DMSO	Medchemexpress	HY-15187	0.1	1000
Resminostat			HDAC1, 3, 6 inhibitor	E. Differentiating/ epigenetic modifier	Investigational (Ph 2)	DMSO	Medchemexpress	HY-14718A	1	10000
Bemcentinib	R 428		Axl inhibitor	B. Kinase inhibitor	Investigational (Ph 2)	DMSO	Axon Medchem	Axon 1946	1	10000
BMS863233			Cdc7 inhibitor	B. Kinase inhibitor	Investigational (Ph 2)	AQ	Selleck	S7547	1	10000
Entospletinib			SYK inhibitor	B. Kinase inhibitor	Investigational (Ph 2)	DMSO	Selleck	S7523	0.5	5000
AMG-232			MDM2 inhibitor	G. Apoptotic modulator	Investigational (Ph 2)	DMSO	ChemieTek	CT-AMG232	0.1	1000
Voxtalisib	XL765		mTOR/PI3K inhibitor	B. Kinase inhibitor	Investigational (Ph 2)	DMSO	ChemieTek	CT-XL765c	1	10000
Pilaralisib	XL147		PI3K inhibitor. Pan-class I	B. Kinase inhibitor	Investigational (Ph 2)	DMSO	Medchemexpress	HY-16526	0.25	2500
Onalespib			HSP90 inhibitor	K. HSP inhibitor	Investigational (Ph 2)	DMSO	Medchemexpress	HY-14463	0.25	2500
Uprosertib			AKT inhibitor	B. Kinase inhibitor	Investigational (Ph 2)	DMSO	Medchemexpress	HY-15965	1	10000
Cerdulatinib			JAK, SYK inhibitor	B. Kinase inhibitor	Investigational (Ph 2)	DMSO	Medchemexpress	HY-15999	1	10000
Afuresertib			AKT1-selective inhibitor	B. Kinase inhibitor	Investigational (Ph 2)	DMSO	Medchemexpress	HY-15966A	0.1	1000
Vactosertib	EW-7197		TGF-β receptor ALK4/ALK5 inhibitor	B. Kinase inhibitor	Investigational (Ph 2)	DMSO	Selleck	S7530	0.25	2500
KD025	SLx-2119		ROCK2 inhibitor	B. Kinase inhibitor	Investigational (Ph 2)	DMSO	Medchemexpress	HY-15307	0.5	5000
Merestinib			Met inhibitor	B. Kinase inhibitor	Investigational (Ph 2)	DMSO	Medchemexpress	HY-15514A	0.1	1000
Poziotinib	NOV120101		pan-HER inhibitor	B. Kinase inhibitor	Investigational (Ph 2)	DMSO	Medchemexpress	HY-15730	0.1	1000
Spebrutinib	AVL-292		BTK inhibitor	B. Kinase inhibitor	Investigational (Ph 2)	DMSO	Medchemexpress	HY-18012	0.1	1000
Ulixertinib	VRT752271		ERK inhibitor	B. Kinase inhibitor	Investigational (Ph 2)	DMSO	Chemietek	CT-VRT752	1	10000
Prexasertib			Chk1 inhibitor	B. Kinase inhibitor	Investigational (Ph 2)	DMSO	Medchemexpress	HY-18174A	1	10000
Epacadostat			IDO inhibitor	D. Immunomodulatory	Investigational (Ph 2)	DMSO	Medchemexpress	HY-15689	1	10000
Vatalanib	PTK 787, ZK222584		VEGFR-1 & -2 inhibitor	B. Kinase inhibitor	Investigational (Ph 3)	DMSO	LC Laboratories	V-8303	1	10000
Orantinib	SU6668		KDR, FGFR, PDGFR inhibitor	B. Kinase inhibitor	Investigational (Ph 3)	DMSO	Selleck	S1470	1	10000
Selumetinib	ARRY-142886		MEK1/2 inhibitor	B. Kinase inhibitor	Investigational (Ph 3)	DMSO	Selleck	S1008	1	10000
Veliparib			PARP inhibitor	E. Differentiating/ epigenetic modifier	Investigational (Ph 3)	DMSO	Selleck	S1004	1	10000
Dovitinib	TKI258		FGFR inhibitor	B. Kinase inhibitor	Investigational (Ph 3)	DMSO	Selleck	S1018	1	10000
Obatoclax			Bcl-2 family inhibitor	G. Apoptotic modulator	Investigational (Ph 3)	DMSO	Selleck	S1057	1	10000
Amonafide	Xanafide, Quinamed		Topoisomerase II inhibitor / DNA intercalator	A. Conv. Chemo	Investigational (Ph 3)	DMSO	Selleck	S1367	1	10000
Tipifarnib	Zarnestra, IND 58359		Farnesyltransferase inhibitor	E. Differentiating/ epigenetic modifier	Investigational (Ph 3)	DMSO	Selleck	S1453	1	10000
Perifosine			AKT/PI3K inhibitor	B. Kinase inhibitor	Investigational (Ph 3)	AQ	Selleck	S1037	0.25	2500
Cediranib		Recentin	KDR/Flt/VEGFR inhibitor	B. Kinase inhibitor	Investigational (Ph 3)	DMSO	Selleck	S1017	0.1	1000
Tarenflurbil	(R)-Flurbiprofen		Gamma-secretase inhibitor	X. Other	Investigational (Ph 3)	DMSO	Cayman Chemical Company	70255	1	10000
AZD1152-HQPA			Aurora B inhibitor	B. Kinase inhibitor	Investigational (Ph 3)	DMSO	ChemieTek	CT-A1152H	0.1	1000
Tacedinaline	Acetyldinaline, Gö 5549, PD 123654,		HDAC inhibitor	E. Differentiating/ epigenetic modifier	Investigational (Ph 3)	DMSO	LC Laboratories	C-2606	0.1	1000
Iniparib	IND-71677		PARP inhibitor	E. Differentiating/ epigenetic modifier	Investigational (Ph 3)	DMSO	Axon Medchem	Axon 1566	1	10000
Alisertib			Aurora A inhibitor	B. Kinase inhibitor	Investigational (Ph 3)	DMSO	ChemieTek	CT-M8237	1	10000
Lestaurtinib			FLT3, JAK2, TrkA, TrkB, TrkC inhibitor	B. Kinase inhibitor	Investigational (Ph 3)	DMSO	LC Laboratories	L-6307	0.1	1000
Saracatinib			Src, Abl inhibitor	B. Kinase inhibitor	Investigational (Ph 3)	DMSO	LC Laboratories	S-8906	1	10000
Canertinib	PD 183805		pan-HER inhibitor	B. Kinase inhibitor	Investigational (Ph 3)	DMSO	LC Laboratories	C-1201	1	10000
Enzastaurin			PKCbeta inhibitor	B. Kinase inhibitor	Investigational (Ph 3)	DMSO	LC Laboratories	E-4506	1	10000
Masitinib			KIT inhibitor	B. Kinase inhibitor	Investigational (Ph 3)	DMSO	LC Laboratories	M-7007	1	10000
Patupilone	Epothilone B, EpoB		Mitotic inhibitor, epothilone microtubule stabilizer	A. Conv. Chemo	Investigational (Ph 3)	DMSO	LC Laboratories	E-5500-2	0.1	1000
APR-246	Prima-1 Met		p53 activator, thioredoxin reductase 1 inhibitor	G. Apoptotic modulator	Investigational (Ph 3)	DMSO	Tocris Biosciences	3710	1	10000
Ruboxistaurin			PKCbeta inhibitor	B. Kinase inhibitor	Investigational (Ph 3)	DMSO	Axon Medchem	Axon 1401-2	1	10000
Volasertib			PLK1 inhibitor	B. Kinase inhibitor	Investigational (Ph 3)	DMSO	ChemieTek	CT-BI6727	0.1	1000
Linifanib	AL-39324, RG3635		VEGFR, PDGFR, CSF-1R, FLT3 inhibitor	B. Kinase inhibitor	Investigational (Ph 3)	DMSO	Selleck	S1003	0.1	1000
Brivanib	BMS-582664		VEGFR inhibitor	B. Kinase inhibitor	Investigational (Ph 3)	DMSO	Selleck	S1084	0.1	1000
Ridaforolimus	AP 23573, Deforolimus		binds FKBP12, causes inhibition of mTORC1	C. Rapalog	Investigational (Ph 3)	DMSO	Active Biochem	A-1004	0.01	100
Tosedostat			Aminopeptidase inhibitor	X. Other	Investigational (Ph 3)	DMSO	Tocris Biosciences	3595	1	10000
KX2-391			microtubule depolymerizer, non-ATP competitive Src inhibitor	B. Kinase inhibitor	Investigational (Ph 3)	DMSO	Selleck	S2700	1	10000
Infigratinib	BGJ398		FGFR inhibitor	B. Kinase inhibitor	Investigational (Ph 3)	DMSO	ChemieTek	CT-BGJ398	0.1	1000
Varespladib	A-001		Secretory phospholipase A2 inhibitor	X. Other	Investigational (Ph 3)	DMSO	ChemieTek	CT-VARE	1	10000
Dinaciclib			CDK inhibitor	B. Kinase inhibitor	Investigational (Ph 3)	DMSO	ChemieTek	CT-DINA	0.1	1000
Crenolanib			PDGFRA and PDGFRB inhibitor	B. Kinase inhibitor	Investigational (Ph 3)	DMSO	Selleck	S2730	1	10000
Devimistat			pyruvate dehydrogenase, alpha-ketoglutarate dehydrogenase inhibitor	H. Metabolic modifier	Investigational (Ph 3)	DMSO	Selleck	S2776	1	10000
Roxadustat			HIF prolyl hydroxylase inhibitor	E. Differentiating/ epigenetic modifier	Investigational (Ph 3)	DMSO	Selleck	S1007	1	10000
Pevonedistat			NAE inhibitor	H. Metabolic modifier	Investigational (Ph 3)	DMSO	ChemieTek	CT-M4924	1	10000
Ipatasertib	RG7440		AKT inhibitor	B. Kinase inhibitor	Investigational (Ph 3)	DMSO	ChemieTek	CT-G0068	1	10000
Ganetespib			HSP90 inhibitor	K. HSP inhibitor	Investigational (Ph 3)	DMSO	Selleck	S1159	0.1	1000
Lonafarnib	Sarasar		Farnesyl transferase inhibitor	E. Differentiating/ epigenetic modifier	Investigational (Ph 3)	DMSO	Selleck	S2797	1	10000
Orteronel			CYP17A1, androgen synth inhib.	F. Hormone therapy	Investigational (Ph 3)	DMSO	Selleck	S1195	1	10000
Tideglusib			GSK3 inhibitor	B. Kinase inhibitor	Investigational (Ph 3)	DMSO	Selleck	S2823	0.3	3000
Rigosertib		Estybon, Novonex	Microtubule depolymerizer, Ras-Raf interaction inhibitor	B. Kinase inhibitor	Investigational (Ph 3)	DMSO	Selleck	S1362	1	10000
Cilengitide	NSC 707544		alphaVbeta3 integrin inhibitor	X. Other	Investigational (Ph 3)	DMSO	Selleck	S7077	1	10000
Semaxanib			VEGFR inhibitor	B. Kinase inhibitor	Investigational (Ph 3)	DMSO	Selleck	S2845	1	10000
Varlitinib	ARRY-334543		EGFR HER2 inhibitor	B. Kinase inhibitor	Investigational (Ph 3)	DMSO	Selleck	S2755	1	10000
Capmatinib	INC280, INCB-28060		MET inhibitor	B. Kinase inhibitor	Investigational (Ph 3)	DMSO	Selleck	S2788	0.1	1000
Pacritinib			FLT3/JAK2	B. Kinase inhibitor	Investigational (Ph 3)	DMSO	Selleck	S8057	1	10000
Idasanutlin			MDM2 inhibitor	G. Apoptotic modulator	Investigational (Ph 3)	DMSO	Medchemexpress	HY-15676	1	10000
Tasquinimod			S100A9, immunomodulatory, anti-angiogenic	D. Immunomodulatory	Investigational (Ph 3)	DMSO	Medchemexpress	HY-10528	1	10000
Darapladib			lipoprotein-associated phospholipase A2 inhibitor	X. Other	Investigational (Ph 3)	DMSO	Selleck	S7520	0.1	1000
Losmapimod			p38MAPK inhibitor	B. Kinase inhibitor	Investigational (Ph 3)	DMSO	Selleck	S7215	1	10000
Rociletinib	AVL-301, CNX-419		EGFR(L858R/T790M) inhibitor	B. Kinase inhibitor	Investigational (Ph 3)	DMSO	ChemieTek	CT-CO1686	1	10000
Taselisib	RG7604		PI3K alpha, gamma selective inhibitor	B. Kinase inhibitor	Investigational (Ph 3)	DMSO	Medchemexpress	HY-13898-2	0.1	1000
Filgotinib			JAK1-selective inhibitor	B. Kinase inhibitor	Investigational (Ph 3)	DMSO	Selleck	S7605	1	10000
Givinostat			HDAC inhibitor	E. Differentiating/ epigenetic modifier	Investigational (Ph 3)	DMSO	Selleck	S2170	0.1	1000
Pixantrone			topoisomerase II inhibitor	A. Conv. Chemo	Investigational (Ph 3)	AQ	Medchemexpress	HY-13727A	1	10000
Abexinostat			HDAC1-selective inhibitor	E. Differentiating/ epigenetic modifier	Investigational (Ph 3)	DMSO	Medchemexpress	HY-10990	1	10000
Marimastat			MMP-9, MMP-1, MMP-2, MMP-14, MMP-7 inhibitor	X. Other	Investigational (Ph 3)	DMSO	Selleck	S7156	1	10000
4-hydroxytamoxifen			Selective estrogen receptor modulator	F. Hormone therapy	Investigational as a gel preparation	DMSO	Santa Cruz Biotechnology	sc-3542	1	10000
Camptothecin			Topoisomerase I inhibitor	A. Conv. Chemo	Pre-clinical	DMSO	Tocris Biosciences	1100	0.5	5000
AZ 3146			Mps1 kinase (TTK) inhibitor	B. Kinase inhibitor	Pre-clinical	DMSO	Tocris Biosciences	3994	1	10000
XAV-939			Tankyrase-1 and -2	E. Differentiating/ epigenetic modifier	Pre-clinical	DMSO	Selleck	S1180	1	10000
Galiellalactone			STAT3-DNA interaction inhibitor	X. Other	Pre-clinical	DMSO	Santa Cruz Biotechnology	sc-202165-6	2.5	25000
Nutlin-3	Nutlin-3		MDM2 inhibitor	G. Apoptotic modulator	Pre-clinical	DMSO	Selleck	S1061	1	10000
VER 155008			HSP70 inhibitor	K. HSP inhibitor	Pre-clinical	DMSO	Axon Medchem	Axon 1608	1	10000
Daporinad	DGB		NAMPT inhibitor	H. Metabolic modifier	Pre-clinical	DMSO	Axon Medchem	Axon 1546	0.1	1000
PF-04708671			p70S6K inhibitor	B. Kinase inhibitor	Pre-clinical	DMSO	Sigma-Aldrich	PZ0143	1	10000
PF-3845			FAAH inhibitor	X. Other	Pre-clinical	DMSO	Selleck	S2666	1	10000
JQ1	(+)JQ1, SGCBD01(+)		BET family inhibitor	E. Differentiating/ epigenetic modifier	Pre-clinical	DMSO	SGC	SGCBD01(+)	1	10000
TGX-221			PI3K beta selective inhibitor	B. Kinase inhibitor	Pre-clinical	DMSO	ChemieTek	CT-TGX221	1	10000
Tubacin	Tubacin		HDAC6 inhibitor	E. Differentiating/ epigenetic modifier	Pre-clinical	DMSO	Selleck	S2239	1	10000
Tubastatin A	Tubastatin A		HDAC6 inhibitor	E. Differentiating/ epigenetic modifier	Pre-clinical	DMSO	ChemieTek	CT-TUBA	1	10000
StemRegenin 1	StemRegenin 1, SR1		AHR antagonist, stem cell regenerating	E. Differentiating/ epigenetic modifier	Pre-clinical	DMSO	ChemieTek	CT-SR1	1	10000
VX-11E			ERK1/2 inhibitor	B. Kinase inhibitor	Pre-clinical	DMSO	ChemieTek	CT-VX11e	0.25	2500
PFI-1			Selective chemical Pre-clinical for BET Bromodomains	E. Differentiating/ epigenetic modifier	Pre-clinical	DMSO	SGC	SGCPFI	1	10000
15D-PGJ2	15D-PGJ2, 15-deoxy delta(12,14)prostaglandin J2		Endogenous PPARγ ligand, prostaglandin, NFkB signaling inhibitor	X. Other	Pre-clinical	DMSO	Merck	538927-2	0.3	3000
RD162			AR antagonist	F. Hormone therapy	Pre-clinical	DMSO	Axon Medchem	Axon 1532	1	10000
I-BET151	GSK1210151A		BET family inhibitor	E. Differentiating/ epigenetic modifier	Pre-clinical	DMSO	ChemieTek	CT-BET151	1	10000
PF-4800567			CK1epsilon inhibitor	B. Kinase inhibitor	Pre-clinical	DMSO	Tocris Biosciences	4281	1	10000
PF-670462			CK1epsilon and CK1delta inhibitor	B. Kinase inhibitor	Pre-clinical	DMSO	Tocris Biosciences	3316	1	10000
(5Z)-7-Oxozeaenol	(5Z)-7-Oxozeaenol		TAK1 inhibitor	B. Kinase inhibitor	Pre-clinical	DMSO	Tocris Biosciences	3604-3	1	10000
GSK269962			ROCK1 and ROCK2 inhibitor	B. Kinase inhibitor	Pre-clinical	DMSO	Tocris Biosciences	4009	1	10000
PF 431396			FAK/PYK2 inhibitor	B. Kinase inhibitor	Pre-clinical	DMSO	Tocris Biosciences	4278	1	10000
GSK650394			SGK1 & 2 inhibitor	B. Kinase inhibitor	Pre-clinical	DMSO	Tocris Biosciences	3572	1	10000
Radicicol	Monorden		HSP90 inhibitor	K. HSP inhibitor	Pre-clinical	DMSO	Tocris Biosciences	1589-2	1	10000
IOX-2			PHD2 inhibitor	E. Differentiating/ epigenetic modifier	Pre-clinical	DMSO	Tocris Biosciences	4451	5	50000
GSK-J4			JMJD3 (histone demethylase) inhibitor	E. Differentiating/ epigenetic modifier	Pre-clinical	DMSO	Selleck	S7070-2	10	100000
UNC1215			L3MBTL3 inhibitor	E. Differentiating/ epigenetic modifier	Pre-clinical	DMSO	Tocris Biosciences	4666	3	30000
SGC0946			DOT1L inhibitor	E. Differentiating/ epigenetic modifier	Pre-clinical	DMSO	Selleck	S7079	1	10000
UNC0642			G9a/GLP inhibitor	E. Differentiating/ epigenetic modifier	Pre-clinical	DMSO	Tocris Biosciences	5132	1	10000
GSK343			EZH2 inhibitor	E. Differentiating/ epigenetic modifier	Pre-clinical	DMSO	SGC	SGCGSK343	1	10000
UNC0638			G9a/GLP inhibitor	E. Differentiating/ epigenetic modifier	Pre-clinical	DMSO	Tocris Biosciences	4343	1	10000
C646			p300/CREB-binding protein (CBP) inhibitor	E. Differentiating/ epigenetic modifier	Pre-clinical	DMSO	Axon Medchem	Axon 1781	2.5	25000
8-chloro-adenosine	8-chloro-adenosine		Nucleoside analog, RNA synthesis inhibitor	A. Conv. Chemo	Pre-clinical	DMSO	Northwestern University	NWU 8CL	5	50000
8-amino-adenosine	8-amino-adenosine		Nucleoside analog, RNA synthesis inhibitor	A. Conv. Chemo	Pre-clinical	DMSO	Northwestern University	NWU 8NH2	5	50000
Stattic	Stattic		STAT3 SH2 domain inhibitor	X. Other	Pre-clinical	DMSO	Tocris Biosciences	2798-3	5	50000
AZ-23			Trk inhibitor	B. Kinase inhibitor	Pre-clinical	DMSO	Axon Medchem	Axon 1610	0.1	1000
GSK-1838705A			IGF1R, INSR, ALK inhib	B. Kinase inhibitor	Pre-clinical	DMSO	ChemieTek	CT-GSK183	0.25	2500
GSK-1904529A			IGF1R, INSR inhib	B. Kinase inhibitor	Pre-clinical	DMSO	ChemieTek	CT-GSK190	1	10000
SP600125	Pyrazolanthrone, Anthrapyrazolone		pan-JNK inhibitor	B. Kinase inhibitor	Pre-clinical	DMSO	LC Laboratories	S-7979	10	100000
TRAM-34			intermediate-conductance Ca2+-activated K+ channel inh.	X. Other	Pre-clinical	DMSO	Selleck	S1160	0.1	1000
BX-912			PDK1 inhib	B. Kinase inhibitor	Pre-clinical	DMSO	Selleck	S1275	1	10000
GSK-2334470			PDK1 inhibitor	B. Kinase inhibitor	Pre-clinical	DMSO	ChemieTek	CT-GSK233	1	10000
EPZ-5687			EZH2 inhibitor	E. Differentiating/ epigenetic modifier	Pre-clinical	DMSO	ChemieTek	CT-EPZ687	1	10000
SCH772984			ERK1 & 2 inhibitor	B. Kinase inhibitor	Pre-clinical	DMSO	ChemieTek	CT-SCH772	1	10000
AGI-5198	IDH-C35, AGI 5198		IDH1 R132H/R132C inhibitor	H. Metabolic modifier	Pre-clinical	DMSO	Selleck	S7185	1	10000
IOX-1			2-Oxoglutarate Oxygenase Inhibitor	E. Differentiating/ epigenetic modifier	Pre-clinical	DMSO	Selleck	S7234	10	100000
PKI-402			PI3K/mTOR inhibitor	B. Kinase inhibitor	Pre-clinical	DMSO	Selleck	S2739	0.25	2500
Deltarasin	deltarasin		Ras-PDEdelta inhibitor	X. Other	Pre-clinical	DMSO	Chemietek	CT-DELT	1	10000
PHA 408			IKK-2 inhibitor	B. Kinase inhibitor	Pre-clinical	DMSO	Axon Medchem	Axon 1651	1	10000
PS-1145			IKK-2 inhibitor	B. Kinase inhibitor	Pre-clinical	DMSO	Axon Medchem	Axon 1568	2.5	25000
KU-60019			ATM inhibitor	B. Kinase inhibitor	Pre-clinical	DMSO	Selleck	S1570	2.5	25000
TPCA-1			IKK-2 inhibitor	B. Kinase inhibitor	Pre-clinical	DMSO	Selleck	S2824	2.5	25000
IRAK1/4 inhibitor	IRAK1/4 inhibitor		IRAK1/4 inhibitor	B. Kinase inhibitor	Pre-clinical	DMSO	Merck Millipore	407601	2.5	25000
GSK2801			BAZ2B/A bromodomain inhibitor	E. Differentiating/ epigenetic modifier	Pre-clinical	DMSO	SGC	SGCGSK2801	1	10000
SGC-CBP30			CREBBP/EP300 bromodomain inhibitor	E. Differentiating/ epigenetic modifier	Pre-clinical	DMSO	Medchemexpress	HY-15826	2.5	25000
TH588			MTH1 inhibitor	H. Metabolic modifier	Pre-clinical	DMSO	KI/Helleday	TH588	2.5	25000
NSC348884			NPM1 oligomerization inhibitor	X. Other	Pre-clinical	DMSO	Axon Medchem	Axon 1402	5	50000
MK-8745			Aurora A inhibitor	B. Kinase inhibitor	Pre-clinical	DMSO	Selleck	S7065	0.25	2500
ONX-0914	PR-957		LMP7 (immunoproteasome)	X. Other	Pre-clinical	DMSO	Selleck	S7172	1	10000
RGFP966			HDAC3 inhibitor	E. Differentiating/ epigenetic modifier	Pre-clinical	DMSO	Selleck	S7229	1	10000
NMS-873			p97/VCP inhibitor	X. Other	Pre-clinical	DMSO	Selleck	S7285	1	10000
AZ191			DYRK1A inhibitor	B. Kinase inhibitor	Pre-clinical	DMSO	Selleck	S7338	1	10000
VE-821			ATR inihibitor	B. Kinase inhibitor	Pre-clinical	DMSO	Selleck	S8007	1	10000
AGI-6780			IDH2-R140Q inhibitor	H. Metabolic modifier	Pre-clinical	DMSO	Medchemexpress	HY-15734	1	10000
WEHI-539			Bcl-XL inhibitor	G. Apoptotic modulator	Pre-clinical	DMSO	Medchemexpress	HY-15607A	0.25	2500
AZD7545			PDHK inhibitor	B. Kinase inhibitor	Pre-clinical	DMSO	Selleck	S7517	1	10000
GNE-0877			LRRK2 inhibitor	B. Kinase inhibitor	Pre-clinical	DMSO	Selleck	S7367	0.1	1000
ML323			USP1-UAF1 inhibitor	X. Other	Pre-clinical	DMSO	Selleck	S7529	1	10000
OTSSP167			MELK inhibitor	B. Kinase inhibitor	Pre-clinical	DMSO	Selleck	S7159	0.1	1000
PTC-209			BMI-1 inhibitor	E. Differentiating/ epigenetic modifier	Pre-clinical	DMSO	Selleck	S7539	1	10000
UNC2881			MER inhibitor	B. Kinase inhibitor	Pre-clinical	DMSO	Selleck	S7325	0.25	2500
AMG-925			FLT3, CDK4 inhibitor	B. Kinase inhibitor	Pre-clinical	DMSO	ChemieTek	CT-AMG925	0.1	1000
FRAX486			PAK1, 2, 3 inhibitor	B. Kinase inhibitor	Pre-clinical	DMSO	ChemieTek	CT-F486	0.5	5000
GNE-7915			LRRK2 inhibitor	B. Kinase inhibitor	Pre-clinical	DMSO	ChemieTek	CT-GNE79	0.1	1000
GSK2830371			Wip1 inhibitor	X. Other	Pre-clinical	DMSO	ChemieTek	CT-GSK283	0.5	5000
TAK-632			pan-RAF inhibitor	B. Kinase inhibitor	Pre-clinical	DMSO	ChemieTek	CT-TAK632	1	10000
BCI	BCI, NSC 150117		Dusp6 inhibitor	X. Other	Pre-clinical	DMSO	Sigma	B4313	5	50000
MST-312	Telomerase Inhibitor IX		Telomerase inhibitor	X. Other	Pre-clinical	DMSO	Sigma	M3949	1	10000
GSK2656157			PERK inhibitor	B. Kinase inhibitor	Pre-clinical	DMSO	Medchemexpress	HY-13820	0.25	2500
UM729			Enhancer of aryl hydrocarbon receptor (AhR) antagonists	E. Differentiating/ epigenetic modifier	Pre-clinical	DMSO	Medchemexpress	HY-15972	1	10000
UMI-77			MCL1 inhibitor	G. Apoptotic modulator	Pre-clinical	DMSO	Selleck	S7531	10	100000
Sabutoclax	ONT-701		pan-Bcl-2 family inhibitor	G. Apoptotic modulator	Pre-clinical	DMSO	Selleck	S8061	2.5	25000
SH-4-54			STAT3 inhibitor	X. Other	Pre-clinical	DMSO	Selleck	S7337	2.5	25000
PCI-34051			HDAC8 inhibitor	E. Differentiating/ epigenetic modifier	Pre-clinical	DMSO	Medchemexpress	HY-15224	1	10000
Pyridoclax			MCL-1 inhibitor	G. Apoptotic modulator	Pre-clinical	DMSO	Medchemexpress	HY-12527	2.5	25000
A-1210477			MCL-1 inhibitor	G. Apoptotic modulator	Pre-clinical	DMSO	Active Biochem	A-9036	5	50000
EPZ015666			PRMT5 inhibitor	E. Differentiating/ epigenetic modifier	Pre-clinical	DMSO	Selleck	S7748	1	10000
