# Supplementary material for: Feasibility study of using high-throughput drug sensitivity testing to target recurrent glioblastoma stem cells for individualized treatment
Source: Clin Transl Med. 2019 Dec 30;8:33. doi: 10.1186/s40169-019-0253-6 (PMC6937360; doi:10.1186/s40169-019-0253-6)
Supplement: Supplementary file 5 — Additional file 5. Drug sensitivity scores. All drug sensitivity scores for recGSCs generated in the study. [file 40169_2019_253_MOESM5_ESM.xlsx]

## Sheet: DSS
ID	DRUG_NAME	DRUG_NAME	Average_CTG_BM	Mechanism.Targets	Class.explained	High.phase.Approval.status	BM (n=5)	T1454_CTG	T1456_CTG	T1461_CTG	T1459_CTG	T1502_CTG	T1505_CTG	T1506_CTG	T1547_CTG	T1548_CTG	T1549_CTG	T1550_CTG	T1561_CTG	T1513_CTG	T1516_CTG	T1532_CTG	T1534_CTG	T1544_CTG	T1608_CTG	Average Glioma	AVG	MAX	MIN	Diff Max-min	STDAV	Max - BM	DRUG_NAME	Mechanism.Targets
FIMM136478	Verdinexor	Verdinexor	8.404	XPO1/CRM1 inhibitor	G. Apoptotic modulator	Investigational (Ph 1)	8.404								2.9	3.5	3.8	0	0	7.3	15.8	6.9	5.5	7.4	15.3	6.21818	6.21818	15.8	0	15.8	5.28598	7.396	Poziotinib	pan-HER inhibitor
FIMM115474	AT-406	AT-406	0.506	XIAP, cIAP1, cIAP2 inhibitor	G. Apoptotic modulator	Investigational (Ph 1)	0.506	0	0	2.5	0	1.9	0	0	0	0	0	0	1.7	0	0	1.2	1.9	0	0	0.511111	0.511111	2.5	0	2.5	0.877757	1.994	YM155	Survivin inhibitor
FIMM000833	Allopurinol	Allopurinol	0	Xanthine oxidase inhibitor	A. Conv. Chemo	Approved	0	0	0.3	1.6	0	1.3		0	0	0	0	0	0	0.1	0	0	1.3	0	0	0.270588	0.270588	1.6	0	1.6	0.547454	1.6	Pelitinib	EGFR inhibitor
FIMM136418	GSK2830371	GSK2830371	0	Wip1 inhibitor	X. Other	probe	0								0	0	0	0	0	0	0	0.5	2.1	0.3	0	0.263636	0.263636	2.1	0	2.1	0.631305	2.1	XL-647	EGFR, ERBB2, VEGFR, EPHB4
FIMM003739	MK1775	MK1775	3.816	Wee1 inhibitor	B. Kinase inhibitor	Investigational (Ph 2)	3.816	0	0	3.8	9.2	6.6	3.6	9.6	3.9	5.7	0	0	0	0.5	7.1	5.3	10.7	3	2.5	3.97222	3.97222	10.7	0	10.7	3.59686	6.884	Afatinib	EGFR inhibitor
FIMM100395	Cabozantinib	Cabozantinib	0.034	VEGFR2, Met, FLT3, Tie2, Kit and Ret inhibitor	B. Kinase inhibitor	Approved	0.034	0	0	0	3.9	0	0.1	4.9	0	0	0	0	0	0	0	0	1.5	0	1.8	0.677778	0.677778	4.9	0	4.9	1.4643	4.866	Dacomitinib	pan-HER inhibitor
FIMM003738	Tivozanib	Tivozanib	0.716	VEGFR1, 2, 3, c-Kit, PDGFRB inhibitor	B. Kinase inhibitor	Investigational (Ph 3)	0.716	2.2	0.1	3	13.1	0.3	7	10.7	2.4	0.5	1.5	1.6	0	0	2.2	3.4	4.4	0.5	10.6	3.52778	3.52778	13.1	0	13.1	4.08884	12.384	Sapitinib	Pan-HER inhibitor
FIMM003769	Vandetanib	Vandetanib	0.466	VEGFR,EGFR, RET inhibitor	B. Kinase inhibitor	Approved	0.466	0	0	0	1.6	0	5.7	1.5	0	0	0	0	0	0.2	2.3	5.2	0	0	0	0.916667	0.916667	5.7	0	5.7	1.79124	5.234	LY-2874455	FGFR inhibitor
FIMM003733	Motesanib	Motesanib	0.194	VEGFR, PDGFR, Ret, Kit inhibitor	B. Kinase inhibitor	Investigational (Ph 2)	0.194	0	0	0	2.7	1.1	0	2.4	0	0	0	0	0	0	0	0	3.2	0	0	0.522222	0.522222	3.2	0	3.2	1.07351	3.006	BMS-754807	IGF1R inhibitor
FIMM003778	Axitinib	Axitinib	0.622	VEGFR, PDGFR, KIT inhibitor	B. Kinase inhibitor	Approved	0.622	1.4	2.2	5.9	13.5	1.3	8.1	14.3	4.7	4.3	3.2	5.3	0	1.7	6.7	3.1	6.2	3	6.4	5.07222	5.07222	14.3	0	14.3	3.89008	13.678	Canertinib	pan-HER inhibitor
FIMM100389	Nintedanib	Nintedanib	4.118	VEGFR, PDGFR, FGFR inhibitor	B. Kinase inhibitor	Approved (US)	4.118	5.9	4.8	9.6	17.5	4.5	12.2	15.1	6.8	7.9	4.9	6.7	7	6.6	10.2	4.7	11.3	6.1	9.1	8.38333	8.38333	17.5	4.5	13	3.6963	13.382	LY3009120	pan-RAF inhibitor
FIMM100386	Linifanib	Linifanib	0.06	VEGFR, PDGFR, CSF-1R, FLT3 inhibitor	B. Kinase inhibitor	Investigational (Ph 3)	0.06	0	0.1	0	0.7	0	0	1.4	0	0	0	0	0	0	0	0	0	0	0	0.122222	0.122222	1.4	0	1.4	0.359011	1.34	Tanespimycin	HSP90 inhibitor
FIMM133819	Telatinib	Telatinib	0	VEGFR, KIT, PDGFR inhibitor	B. Kinase inhibitor	Investigational (Ph 2)	0	0	0	0	6.7	1	0	4.5	0	0	0	0	0	0	0.2	0	0	0	0	0.688889	0.688889	6.7	0	6.7	1.84132	6.7	Daporinad	NAMPT inhibitor
FIMM000176	Vatalanib	Vatalanib	0	VEGFR-1 & -2 inhibitor	B. Kinase inhibitor	Investigational (Ph 3)	0	0	0	0	0.7	0.4	0	1.5	0.3	0	0	0	0	0.1	0.6	0.4	2.7	0	0.6	0.405556	0.405556	2.7	0	2.7	0.694916	2.7	Glasdegib	Smo inhibitor
FIMM133817	Semaxanib	Semaxanib	0.006	VEGFR inhibitor	B. Kinase inhibitor	Investigational (Ph 3)	0.006	0	0	0	1.6	0.8	0	2.4	0	0	0	0	0	0	0.3	0	0	0	0.1	0.288889	0.288889	2.4	0	2.4	0.666765	2.394	ML323	USP1-UAF1 inhibitor
FIMM133813	Apatinib	Apatinib	0	VEGFR inhibitor	B. Kinase inhibitor	Investigational (Ph 3)	0	0	0	0	2.2	0.3	0	1.8	0	0	0	0	0	0.7	0.8	0	1.4	0.1	0	0.405556	0.405556	2.2	0	2.2	0.699136	2.2	Tosedostat	Aminopeptidase inhibitor
FIMM100387	Brivanib	Brivanib	0	VEGFR inhibitor	B. Kinase inhibitor	Investigational (Ph 3)	0	0	0	0	0	0	0	0	0	0	0	0	0	0	0	0	0.1	0	0	0.00555556	0.00555556	0.1	0	0.1	0.0235702	0.1	SCH772984	ERK1 & 2 inhibitor
FIMM133868	KRN-633	KRN-633	0.028	VEGFR inhibitor	B. Kinase inhibitor	Investigational (Ph 1)	0.028	0	0	0	4.6	0	0	1.8	0.5	0	0	0	0	0	1.2	2.6	0.9	0	0.1	0.65	0.65	4.6	0	4.6	1.23824	4.572	Gefitinib	EGFR inhibitor
FIMM133809	Lenvatinib	Lenvatinib	0.534	VEGFR inhibitor	B. Kinase inhibitor	Approved (US)	0.534	0	0.6	2.8	8.2	0	3.4	4.8	0	1.9	0.4	1.9	0	0	0.4	0	3.3	0	2.5	1.67778	1.67778	8.2	0	8.2	2.22355	7.666	Erlotinib	EGFR inhibitor
FIMM003784	Pazopanib	Pazopanib	0	VEGFR inhibitor	B. Kinase inhibitor	Approved	0	0	0	2.2	10.4	0	5.5	11.3	0.6	0	0	2.2	0	0	2.2	0.4	6.1	0	5.9	2.6	2.6	11.3	0	11.3	3.69005	11.3	SN-38	Active metabolite of irinotecan. Topoisomerase I inhibitor
FIMM136405	ML323	ML323	0	USP1-UAF1 inhibitor	X. Other	probe	0								0	0	0.4	0	0	0	10.7	0	2.6	0	16.9	2.78182	2.78182	16.9	0	16.9	5.67359	16.9	Rociletinib	EGFR(L858R/T790M) inhibitor
FIMM000528	Mepacrine	Mepacrine	15.07	Unclear. PLA2 inhibitor. NF-kB inhibitor, p53 activator	X. Other	Approved	15.07	10.9	13	12.1	17.9	11.4	12.3	12.6	10	18.3	6.3	0	6.4	16	17.3	17.5	18.4	17.3	19	13.15	13.15	19	0	19	5.19029	3.93	AZD-8330	MEK1/2 inhibitor
FIMM000428	Finasteride	Finasteride	0	type II 5-alpha reductase inhibitor	F. Hormone therapy	Approved	0	0	0	3.7	0	0		0	0	0	0	0	0	0	0.5	0	0.7	0	0	0.288235	0.288235	3.7	0	3.7	0.901999	3.7	Neratinib	EGFR inhibitor
FIMM133775	AZ-23	AZ-23	0	Trk inhibitor	B. Kinase inhibitor	Probe	0	0	0	1.8	6.3	0	6.7	6.7	1.6	2.2	0	3.4	0	0	0.4	0.6	3.4	0	3.4	2.02778	2.02778	6.7	0	6.7	2.44102	6.7	Cisplatin	Platinum-based antineoplastic agent
FIMM003727	Amonafide	Amonafide	5.714	Topoisomerase II inhibitor / DNA intercalator	A. Conv. Chemo	Investigational (Ph 3)	5.714	0	1.3	1.9	4.3	3.7		7.1	1.7	2.2	1.2	4.3	1.7	3.9	6.5	5	2.8	3.6	5.1	3.31176	3.31176	7.1	0	7.1	1.95668	1.386	Alvespimycin	HSP90 inhibitor
FIMM136474	Pixantrone	Pixantrone	2.59	topoisomerase II inhibitor	A. Conv. Chemo	Investigational (Ph 3)	2.59								0	0	0	0	0	0	0.4	0	0.5	0	0	0.0818182	0.0818182	0.5	0	0.5	0.183402	-2.09	Plicamycin	RNA synthesis inhibitor
FIMM023818	Doxorubicin	Doxorubicin	5.582	Topoisomerase II inhibitor	A. Conv. Chemo	Approved	5.582	5.4	6	5.1	6.5	6		7.1	8.2	5.8	3.8	3.4	3.6	6.8	9.8	7.6	5.6	7.4	4	6.00588	6.00588	9.8	3.4	6.4	1.74337	4.218	Idasanutlin	MDM2 inhibitor
FIMM023819	Valrubicin	Valrubicin	9.62	Topoisomerase II inhibitor	A. Conv. Chemo	Approved	9.62	2.9	8.6	6.8	5.2	6.3		10.8	6.3	5.8	10	7.2	4.6	7.1	12.9	9.6	4.8	5.8	4.9	7.03529	7.03529	12.9	2.9	10	2.58068	3.28	Refametinib	MEK1/2 inhibitor
FIMM023799	Teniposide	Teniposide	9.142	Topoisomerase II inhibitor	A. Conv. Chemo	Approved	9.142	4.2	2.7	3.9	4.2	5.4		10.9	12.2	4.7	4.6	1.7	2.2	5.5	12	7.8	5	4.4	4.6	5.64706	5.64706	12.2	1.7	10.5	3.20217	3.058	Lucitanib	FGFR1, VEGFR inhibitor
FIMM023814	Etoposide	Etoposide	3.986	Topoisomerase II inhibitor	A. Conv. Chemo	Approved	3.986	2	1.3	2.7	1.5	1.5		6.3	6.2	1.1	0.8	0	0	2.1	6.8	4.3	0.2	1.6	0.6	2.29412	2.29412	6.8	0	6.8	2.23732	2.814	Axitinib	VEGFR, PDGFR, KIT inhibitor
FIMM023811	Daunorubicin	Daunorubicin	9.184	Topoisomerase II inhibitor	A. Conv. Chemo	Approved	9.184	3.3	6.6	7.3	8.6	8.7		10.5	8	6.5	5.9	5.9	3.9	8.7	11.5	10.2	7.3	7.8	8	7.57059	7.57059	11.5	3.3	8.2	2.15777	2.316	NVP-AEE788	EGFR, VEGFR, ABL, SRC inhibitor
FIMM000173	Idarubicin	Idarubicin	11.598	Topoisomerase II inhibitor	A. Conv. Chemo	Approved	11.598	5.3	8.5	8.7	6.5	8		11.8	11	4	6.7	7.6	7.6	9.2	13.7	9.3	6.3	8.5	7	8.21765	8.21765	13.7	4	9.7	2.38071	2.102	Dactinomycin	RNA and DNA synthesis inhibitor
FIMM000490	Mitoxantrone	Mitoxantrone	3.314	Topoisomerase II inhibitor	A. Conv. Chemo	Approved	3.314	0	0	0	0	0.1		3.5	0	0	0	0.9	0	1.6	4.4	3	0.1	0	0	0.8	0.8	4.4	0	4.4	1.43875	1.086	Nintedanib	VEGFR, PDGFR, FGFR inhibitor
FIMM003684	Irinotecan	Irinotecan	1.734	Topoisomerase I inhibitor. Camptothecin prodrug analog	A. Conv. Chemo	Approved	1.734	0.1	3.9	1.3	2.6	4.3		11.2	5.4	0	2	0.2	0	3.1	10.4	1	1.6	1.8	0	2.87647	2.87647	11.2	0	11.2	3.39771	9.466	Atorvastatin	HMG CoA reductase inhibitor
FIMM000556	Topotecan	Topotecan	9.662	Topoisomerase I inhibitor. Camptothecin analog	A. Conv. Chemo	Approved	9.662	3.6	11.7	6.9	4.1	10.6		15	15.5	7.5	6.4	7.6	6.3	13.3	21.6	11.8	7.2	8.5	6.6	9.65882	9.65882	21.6	3.6	18	4.68309	11.938	Luminespib	HSP90 inhibitor
FIMM000263	Camptothecin	Camptothecin	8.826	Topoisomerase I inhibitor	A. Conv. Chemo	Probe	8.826	2.2	8.6	4.8	2.8	13		17.6	14.4	4.3	6.3	7.9	6	13.1	18.3	11.3	5.2	7.2	8.3	8.9	8.9	18.3	2.2	16.1	4.92303	9.474	Pevonedistat	NAE inhibitor
FIMM136385	Aldoxorubicin	Aldoxorubicin	6.866	Topo II, albumin	A. Conv. Chemo	Investigational (Ph 2)	6.866	4.3	7	5.6	6	6.8		8.8	7	6.8	5.1	6.4	3.5	7.3	9.9	7.3	4.4	7.8	6.6	6.50588	6.50588	9.9	3.5	6.4	1.61612	3.034	Ponatinib	Broad TK inhibitor
FIMM023816	Arsenic(III) oxide	Arsenic(III) oxide	0	Thioredoxin reductase inhibitor; cytotoxic chemotherapeutic	E. Differentiating/ epigenetic modifier	Approved	0	0	0	0	0	0	0	0	0	0	0	0	0	0	0	0	0	0	0	0	0	0	0	0	0	0	Tivozanib	VEGFR1, 2, 3, c-Kit, PDGFRB inhibitor
FIMM136452	TEW-7197	TEW-7197	0	TGF-β receptor ALK4/ALK5 inhibitor	B. Kinase inhibitor	Investigational (Ph 1)	0								0	0	0	0.4	0	0	0	0	0	0	0	0.0363636	0.0363636	0.4	0	0.4	0.120605	0.4	Indibulin	Mitoric inhibitor. Microtubule depolymerizer
FIMM100385	Galunisertib	Galunisertib	0	TGF-B/Smad inhibitor	B. Kinase inhibitor	Investigational (Ph 2)	0	0	0.4	0	0	0	0	0	0	0	0	0	0	0	0	0	0	0	0	0.0222222	0.0222222	0.4	0	0.4	0.0942809	0.4	UCN-01	PKCbeta, PDK1, Chk, Cdk2 inhibitor
FIMM136427	MST-312	MST-312	6.07	Telomerase inhibitor	X. Other	probe	6.07								2.9	2.5	2.8	4.7	3.3	3	6	5	5.9	4.1	3.6	3.98182	3.98182	6	2.5	3.5	1.25125	-0.07	Topotecan	Topoisomerase I inhibitor. Camptothecin analog
FIMM136469	Cabazitaxel	Cabazitaxel	12.164	Taxane microtubule stabilizer, antimitotic	A. Conv. Chemo	Approved	12.164								9.9	2.1	2.4	2.8	2.9	0	4.3	16	9.4	3.2	0	4.81818	4.81818	16	0	16	4.92094	3.836	PF-04691502	PI3K/mTOR inhibitor
FIMM100365	XAV-939	XAV-939	0.01	Tankyrase-1 and -2	E. Differentiating/ epigenetic modifier	Probe	0.01	0	0	0	0.3	0.9	1.6	1.7	0	0	0	0	0	0	0	1.5	2.5	0	3	0.638889	0.638889	3	0	3	0.985267	2.99	Prexasertib	Chk1 inhibitor
FIMM115476	(5Z)-7-Oxozeaenol	(5Z)-7-Oxozeaenol	2.742	TAK1 inhibitor	B. Kinase inhibitor	Probe	2.742	4.1	7.8	4.2	8.4	6.5	4.4	10.6	2.6	2.2	3.2	4.6	0.2	7.6	8.7	7.4	5.5	7.2	2.6	5.43333	5.43333	10.6	0.2	10.4	2.74976	7.858	AZD4547	FGFR inhibitor
FIMM100417	Fostamatinib	Fostamatinib	1.604	Syk inhibitor	B. Kinase inhibitor	Investigational (Ph 2)	1.604	0	0	0.3	6.3	0	4.5	5.1	4.2	1.7	0	0.7	0	0	1	0	0.6	0.9	5.2	1.69444	1.69444	6.3	0	6.3	2.23066	4.696	Dactolisib	mTOR/(PI3K) inhibitor
FIMM136402	Entospletinib	Entospletinib	0.534	SYK inhibitor	B. Kinase inhibitor	Investigational (Ph 2)	0.534								0	0	0	0	0	0	0	0	0	0	0	0	0	0	0	0	0	-0.534	Trametinib	MEK1/2 inhibitor
FIMM100408	Tamatinib	Tamatinib	0	Syk inhibitor	B. Kinase inhibitor	Investigational (Ph 1)	0	1.6	0	0	7.8	0	5.5	7.9	1.7	0.4	1.4	1.4	0.7	0	4.8	0	1.3	0.4	1.7	2.03333	2.03333	7.9	0	7.9	2.62208	7.9	AZD8055	mTOR inhibitor
FIMM003771	YM155/Sepantronium bromide	YM155	21.448	Survivin inhibitor	G. Apoptotic modulator	Investigational (Ph 2)	21.448	31.5	31.3	38.7	42.6	35.9	40.7	42.2	40	34	30.8	30.8	32.1	31.3	45.8	43.6	37.7	41.8	34.8	36.9778	36.9778	45.8	30.8	15	5.08557	24.352	NVP-BGJ398	FGFR inhibitor
FIMM100378	Galiellalactone	Galiellalactone	3.658	STAT3-DNA interaction inhibitor	X. Other	Probe	3.658	0	4.8	6.1	2.3	3.3		3.9	1.1	1.5	1.7	0	2.4	4.7	5.5	5.6	4.4	3.6	0.2	3.00588	3.00588	6.1	0	6.1	2.03423	2.442	Midostaurin	PKC, PKA, S6K and EGFR inhibitor
FIMM115616	Stattic	Stattic	16.656	STAT3 SH2 domain inhibitor	X. Other	Probe	16.656	6.6	14.3	17.2	13.2	13.3		17.1	14	7	6.3	5.6	11.4	16.7	17.6	14.6	17.3	16.6	11.1	12.9353	12.9353	17.6	5.6	12	4.24881	0.944	Danusertib	Aurora, Ret, TrkA, FGFR-1 inhibitor
FIMM136456	SH-4-54	SH-4-54	13.716	STAT3 inhibitor	X. Other	probe	13.716								11	16.5	11.6	11.8	10.6	16.9	21.5	20.4	16.6	17.7	23.6	16.2	16.2	23.6	10.6	13	4.49889	9.884	Copanlisib	PI3K alpha, beta selective inhibitor
FIMM003779	Saracatinib	Saracatinib	0.18	Src, Abl inhibitor	B. Kinase inhibitor	Investigational (Ph 3)	0.18	0	0	0	3.5	0	2.8	1.9	0	3	0.8	0	3.3	0.6	6.4	10.5	6	0.6	3.5	2.38333	2.38333	10.5	0	10.5	2.89182	10.32	Bleomycin	Glycopeptide antibiotic; causes DNA breaks
FIMM003793	Vismodegib	Vismodegib	0	Smothened (Hh) inhibitor	O.Hedgehog inhibitor	Approved	0	0	0.5	0	0	0		0.1	0	0	0	0	0	0.1	1.6	0	1.4	0	0	0.217647	0.217647	1.6	0	1.6	0.499043	1.6	FRAX486	PAK1, 2, 3 inhibitor
FIMM003752	Sonidegib	Sonidegib	0.032	Smothened (Hh) inhib	O.Hedgehog inhibitor	Investigational (Ph 2)	0.032	0	0	0.1	1.4	2.2		2.8	0	0	0	0.4	0	0	0	0	5.2	0	1.6	0.805882	0.805882	5.2	0	5.2	1.44416	5.168	Pazopanib	VEGFR inhibitor
FIMM136431	Glasdegib	Glasdegib	0	Smo inhibitor	O.Hedgehog inhibitor	Investigational (Ph 2)	0								0	0	0	0	0	0	14.3	0	0.9	0	17	2.92727	2.92727	17	0	17	6.32489	17	Osimertinib	EGFR(L858R/T790M) inhibitor
FIMM115482	GSK650394	GSK650394	0.616	SGK1 & 2 inhibitor	B. Kinase inhibitor	Probe	0.616	0	0	2.3	0	0	0	0	0	0	0	0	0	0	0	0.1	0	0	0	0.133333	0.133333	2.3	0	2.3	0.54124	1.684	VX-11E	ERK1 & 2 inhibitor
FIMM109453	4-hydroxytamoxifen	4-hydroxytamoxifen	5.198	Selective estrogen receptor modulator	F. Hormone therapy	Investigational as a gel preparation	5.198	3.8	2.9	4.8	7.3	6.6		7.4	2.6	5.3	4.5	4.6	4.2	4.5	4.3	5.4	11.8	5.9	3.3	5.24706	5.24706	11.8	2.6	9.2	2.18235	6.602	PF-04708671	p70S6K inhibitor
FIMM000396	Clomifene	Clomifene	3.264	Selective estrogen receptor modulator	F. Hormone therapy	Approved	3.264	4.7	1.5	3.9	9	7.3		6.5	3	5.6	3.9	4.8	2.7	6.2	4.4	7.4	13.7	5.3	4.1	5.52941	5.52941	13.7	1.5	12.2	2.82152	10.436	MLN-0128	mTOR inhibitor
FIMM000262	Raloxifene	Raloxifene	2.146	Selective estrogen receptor modulator	F. Hormone therapy	Approved	2.146	0	0	0	3.6	0		0.7	0	0.6	0	0.6	1	1.3	0	2.2	11.5	0.6	0	1.3	1.3	11.5	0	11.5	2.80156	9.354	AZD2014	mTOR inhibitor, ATP-competitive
FIMM100376	Toremifene	Toremifene	1.724	selective estrogen receptor modulator	F. Hormone therapy	Approved	1.724	4.3	0	1.6	5.1	1.2		1.7	1.9	3.8	1.9	1.4	3	1.7	1.8	3.2	8.3	3.5	0	2.61176	2.61176	8.3	0	8.3	2.02419	6.576	CUDC-305	HSP90 inhibitor
FIMM100377	Lasofoxifene	Lasofoxifene	0.116	Selective estrogen receptor modulator	F. Hormone therapy	Approved	0.116	0	0	0	0.6	0		0	0	0	0	0	0	0	0	0	4.3	0	0.1	0.294118	0.294118	4.3	0	4.3	1.04252	4.184	NVP-BGT226	PI3K/mTOR inhibitor
FIMM000298	Celecoxib	Celecoxib	0	Selective COX-2 inhibitor	J. NSAID	Approved	0	0	0	0	0	0	0	0	0	0	0	0	0	0	0	0	1.6	0	0	0.0888889	0.0888889	1.6	0	1.6	0.377124	1.6	Raltitrexed	DHFR/GARFT/thymidylate synthase inhibitor
FIMM109451	PFI-1	PFI-1	1.498	Selective chemical probe for BET Bromodomains	E. Differentiating/ epigenetic modifier	Probe	1.498	0	0	2.8	2	1	0.6	0.5	1.3	0	0	2.9	0	1.3	1.9	0.7	0.9	0	3.5	1.07778	1.07778	3.5	0	3.5	1.12436	2.002	Regorafenib	B-Raf, c-Kit, VEGFR2 inhibitor
FIMM109448	Varespladib	Varespladib	0	Secretory phospholipase A2 inhibitor	X. Other	Investigational (Ph 2)	0	0	0.4	0	0	0		0	0	0	0	0	0	0	2	0	1.5	0	0	0.229412	0.229412	2	0	2	0.587117	2	PF-03814735	AURa, AURb inhibitor
FIMM003777	Fingolimod	Fingolimod	6.914	S1PR antagonist	X. Other	Approved	6.914	6	6.1	5.3	6.3	6.7		11.2	5.1	7.1	6.8	7.6	6.1	5.5	6.7	6	9.2	6.4	5.2	6.66471	6.66471	11.2	5.1	6.1	1.53335	4.286	Omipalisib	PI3K/mTOR inhibitor
FIMM136389	Tasquinimod	Tasquinimod	1.018	S100A9, immunomodulatory, anti-angiogenic	D. Immunomodulatory	Investigational (Ph 3)	1.018	0	0	0	0.1	0		1	0	0	0	0	0.7	0	0	0	0.9	0	0	0.158824	0.158824	1	0	1	0.34289	-0.018	Icotinib	EGFR inhibitor
FIMM136472	SLx-2119	SLx-2119	0.69	ROCK2 inhibitor	B. Kinase inhibitor	Investigational (Ph 2)	0.69								0	1.8	2.5	0.1	1.4	4.1	0	3.6	7.9	3	10.4	3.16364	3.16364	10.4	0	10.4	3.32724	9.71	Pictilisib	PI3K inhibitor, pan-class I
FIMM115479	GSK269962	GSK269962	6.35	ROCK1 and ROCK2 inhibitor	B. Kinase inhibitor	Probe	6.35	0	0	1.3	1.8	0.6	2.5	4.8	0	0.5	2	0	2.6	0.8	0.3	2.6	4.5	0	0.6	1.38333	1.38333	4.8	0	4.8	1.51938	-1.55	Clomifene	Selective estrogen receptor modulator
FIMM003757	Fasudil	Fasudil	0.808	ROCK, PKA, PKG, PRK inhibitor, prodrug	B. Kinase inhibitor	Approved (Japan)	0.808	0	0	0	0.3	0	0	0.9	0	0	0.9	0	0	1.4	0	1.7	4	0	1.2	0.577778	0.577778	4	0	4	1.02874	3.192	GDC-0623	MEK1/2 inhibitor
FIMM133837	Hydroxyfasudil	Hydroxyfasudil	0.822	ROCK, PKA, PKG, PRK inhibitor	B. Kinase inhibitor	Active metabolite of approved drug	0.822	0	0	0	0	0	0	0	0	0	0	0	0	0	0	0	1.6	0	3.9	0.305556	0.305556	3.9	0	3.9	0.97285	3.078	Ganetespib	HSP90 inhibitor
FIMM000264	Plicamycin	Plicamycin	9.322	RNA synthesis inhibitor	A. Conv. Chemo	Approved	9.322	11.7	17.7	9.7	22.8	20.4		23.6	13.8	13.7	18.3	13.1	16.2	15.8	20.6	18.3	13.6	15.7	17.8	16.6353	16.6353	23.6	9.7	13.9	3.84885	14.278	TAK-733	MEK1/2 inhibitor
FIMM023800	Dactinomycin	Dactinomycin	20.288	RNA and DNA synthesis inhibitor	A. Conv. Chemo	Approved	20.288	22.9	19.1	8.8	16.6	24.2		22.7	26.4	17.8	22.4	14.2	24.6	24	33.8	21.2	22.1	24.7	20.3	21.5176	21.5176	33.8	8.8	25	5.43613	13.512	Saracatinib	Src, Abl inhibitor
FIMM136378	Triapine	Triapine	2.264	ribonucleotide reductase inhibitor	H. Metabolic modifier	Investigational (Ph 2)	2.264	0.3	0	0	0	0.5	0	3.3	0	0.5	0	0.9	2	0.8	2.3	1.5	0.2	0.2	0	0.694444	0.694444	3.3	0	3.3	0.966176	1.036	CH-5132799	PI3K inhibitor, pan-class I
FIMM000249	Tretinoin	Tretinoin	0	Retinoic acid receptor agonist	E. Differentiating/ epigenetic modifier	Approved	0	0	0	2	1	0	7.7	3.1	1.9	0	0	0	0	0	1.5	0	2.3	0	0	1.08333	1.08333	7.7	0	7.7	1.93915	7.7	Gedatolisib	PI3K/mTOR inhibitor
FIMM133807	Rigosertib	Rigosertib	7.12	Ras-Raf interaction inhibitor	B. Kinase inhibitor	Investigational (Ph 2)	7.12	0	5.6	0	10.4	6.9	0	16	2.4	0	0	1.1	3.1	7	5.8	12.8	3.9	5.6	0.7	4.51667	4.51667	16	0	16	4.76535	8.88	PF-03758309	PAK inhibitor
FIMM133895	deltarasin	deltarasin	6.392	Ras-PDEdelta inhibitor	X. Other	Probe	6.392	6.7	4.7	6.2	7	6.9		7.9	5.3	5	5.6	5.7	7.9	5.7	7.7	6.9	10	5.1	5.6	6.46471	6.46471	10	4.7	5.3	1.3711	3.608	Navitoclax	Bcl-2/Bcl-xL inhibitor
FIMM115470	CPI-613	CPI-613	0.1	pyruvate dehydrogenase, alpha-ketoglutarate dehydrogenase inhibitor	H. Metabolic modifier	Investigational (Ph 2)	0.1	0	0	0.6	0	0	0	0	0	0	0	0	0	0	0	0	0	0	0	0.0333333	0.0333333	0.6	0	0.6	0.141421	0.5	SH-4-54	STAT3 inhibitor
FIMM100379	Omacetaxine	Omacetaxine	22.442	Protein synthesis inhib (80 S ribosome)	A. Conv. Chemo	Approved	22.442	8.7	10.1	19.3	25.4	20.1		25.1	20.8	13.1	11.6	8.3	16.1	14.1	21.6	17.5	22.3	20.3	20.9	17.3706	17.3706	25.4	8.3	17.1	5.50315	2.958	PKI-402	PI3K/mTOR inhibitor
FIMM000287	Bortezomib	Bortezomib	26.974	Proteasome inhibitor (26S subunit)	A. Conv. Chemo	Approved	26.974	12.8	24.8	7.6	21.4	22		25.9	29.1	26.5	24.2	18	27.5	22.3	23.5	29.7	26.9	22.8	25.9	22.9941	22.9941	29.7	7.6	22.1	5.71101	2.726	MK-2461	MET inhibitor
FIMM100346	Carfilzomib	Carfilzomib	27.854	Proteasome inhibitor (20S subunit)	A. Conv. Chemo	Approved	27.854	9.4	23.4	6.8	23.3	17.3		16.9	20.5	21.8	10.4	9.9	18.6	21.6	16.4	27.3	22.1	20.4	19	17.9471	17.9471	27.3	6.8	20.5	5.74621	-0.554	Apitolisib	PI3K/mTOR inhibitor
FIMM133793	Oprozomib	Oprozomib	15.888	proteasome (20 S) inhibitor	A. Conv. Chemo	Investigational (Ph 1)	15.888	5.6	19.5	0	14.7	11.1		16.4	15.7	18.3	13.9	9.1	15.6	17.6	13.1	19.5	18.5	12.4	15.7	13.9235	13.9235	19.5	0	19.5	5.17838	3.612	SLx-2119	ROCK2 inhibitor
FIMM003745	Bimatoprost	Bimatoprost	0.356	Prostaglandin analog	D. Immunomodulatory	Approved	0.356	0	0	0	0	0		0	0	0	0	0	0	0	0	0	0	0	0	0	0	0	0	0	0	-0.356	Docetaxel	Mitotic inhibitor, taxane microtubule stabilizer
FIMM000618	Megestrol acetate	Megestrol acetate	0	Progestogen	F. Hormone therapy	Approved	0	0	0	0	0	0		0	0	0	0	0	0	0	0	0	0.3	0	0	0.0176471	0.0176471	0.3	0	0.3	0.0727607	0.3	CEP-32496	BRAF inhibitor
FIMM115468	PAC-1	PAC-1	3.82	procaspase-3 activator	G. Apoptotic modulator	Investigational (Ph 1)	3.82	3.8	0	4.6	3.5	1.9	3.5	3.9	2.7	0.1	0	0	0.6	1	4	1.6	2.9	0.7	0.1	1.93889	1.93889	4.6	0	4.6	1.6695	0.78	AVN944	IMPDH inhibitor
FIMM136497	EPZ015666	EPZ015666	0	PRMT5 inhibitor	E. Differentiating/ epigenetic modifier	Probe	0								0	0	0	0	0	0	0	0	1.5	0	0	0.136364	0.136364	1.5	0	1.5	0.452267	1.5	Brigatinib (Fra F05)	ALK inhibitor, including gatekeeper mutant ALK
FIMM136372	NVP-LGK974	NVP-LGK974	0	PORCN inhibitor	X. Other	Investigational (Ph 1)	0	0	0.4	0	1.5	0		1.6	0	0	0	0	0	0	0	0	3.3	0	0	0.4	0.4	3.3	0	3.3	0.906228	3.3	Camptothecin	Topoisomerase I inhibitor
FIMM100375	Volasertib	Volasertib	3.298	PLK1 inhibitor	B. Kinase inhibitor	Investigational (Ph 3)	3.298	0	1.8	2.3	9.1	0	0.7	8.9	0	0	0	0	0	0.8	4.8	4.1	3.8	0	0	2.01667	2.01667	9.1	0	9.1	2.9977	5.802	Irinotecan	Topoisomerase I inhibitor. Camptothecin prodrug analog
FIMM002337	BI 2536	BI 2536	8.388	PLK1 inhibitor	B. Kinase inhibitor	Investigational (Ph 2)	8.388	0	5.1	5.9	15.5	0	0.7	12.2	4.1	0	0	1.9	0	2	7	6.4	7.1	0	1.6	3.86111	3.86111	15.5	0	15.5	4.53355	7.112	BIIB021	HSP90 inhibitor
FIMM133851	GSK-461364	GSK-461364	10.366	PLK1 inhibitor	B. Kinase inhibitor	Investigational (Ph 1)	10.366	6.3	5.7	9	15.7	3.5	6.9	8.9	6.6	5.2	5.8	4.8	6.3	7.4	8.6	8.8	7.4	5.3	5	7.06667	7.06667	15.7	3.5	12.2	2.66613	5.334	Pimasertib	MEK1/2 inhibitor
FIMM133836	TAK-960	TAK-960	0	PLK1 inhibitor	B. Kinase inhibitor	Investigational (Ph 1)	0	0	0	0	0	0	0	0	0	0	0	0	0	0	0	0	0	0	0	0	0	0	0	0	0	0	Raloxifene	Selective estrogen receptor modulator
FIMM023807	Cisplatin	Cisplatin	6.08	Platinum-based antineoplastic agent	A. Conv. Chemo	Approved	6.08	4.3	12.5	8.7	4.2	4.7	4.4	6.1	15.5	14.9	9.2	5.6	11.8	8.9	20.5	12.5	11.8	15.8	10	10.0778	10.0778	20.5	4.2	16.3	4.73231	14.42	RAF265	C-Raf inhibitor
FIMM023806	Carboplatin	Carboplatin	2.79	Platinum-based antineoplastic agent	A. Conv. Chemo	Approved	2.79	2.2	5.1	1.6	1.4	3.6	2.3	7.9	6.6	3.1	0.3	0.9	2	3.5	10.4	5.1	2.8	4.8	2.2	3.65556	3.65556	10.4	0.3	10.1	2.60886	7.61	Dasatinib	Abl, Src, Kit, EphR... Inhibitor
FIMM023809	Oxaliplatin	Oxaliplatin	9.272	Platinum-based antineoplastic agent	A. Conv. Chemo	Approved	9.272	3.3	7.2	5.1	8.2	9.3	1.8	11.7	6.2	7.8	1.9	3.6	9.9	6	12.2	8	3.8	7.2	6.6	6.65556	6.65556	12.2	1.8	10.4	3.04674	2.928	GSK525762	BET family inhibitor
FIMM100366	UCN-01	UCN-01	14.246	PKCbeta, PDK1, Chk, Cdk2 inhibitor	B. Kinase inhibitor	Investigational (Ph 2)	14.246	16	20.3	17.4	18.4	15.3	20.4	26.5	23.7	16	15.7	14.2	10.8	20.1	22	25	21.1	12.1	20.3	18.6278	18.6278	26.5	10.8	15.7	4.30592	12.254	Simvastatin	HMG CoA reductase inhibitor
FIMM003789	Enzastaurin	Enzastaurin	0.22	PKCbeta inhibitor	B. Kinase inhibitor	Investigational (Ph 3)	0.22	0.1	0.6	0	0.3	0	0	0.8	0	0	0	0	0	0.6	0.1	0.3	4.8	0	0	0.422222	0.422222	4.8	0	4.8	1.12174	4.58	Talazoparib	PARP1/2 inhibitor
FIMM100367	Ruboxistaurin	Ruboxistaurin	7.216	PKCbeta inhibitor	B. Kinase inhibitor	Investigational (Ph 3)	7.216	0.7	6.1	8.5	8.3	6.6	6.3	7.1	8.4	6.1	6	6	10.6	5.6	9.1	5.7	7.6	7.4	5.9	6.77778	6.77778	10.6	0.7	9.9	2.05414	3.384	NSC348884	NPM1 oligomerization inhibitor
FIMM100362	Midostaurin	Midostaurin	2.1	PKC, PKA, S6K and EGFR inhibitor	B. Kinase inhibitor	Investigational (Ph 3)	2.1	6.6	5.4	3.9	9.7	3.8	11	12.4	10	0	4.4	3.1	3.8	3.2	4.6	13.6	4.1	1	9	6.08889	6.08889	13.6	0	13.6	3.92921	11.5	Rigosertib	Ras-Raf interaction inhibitor
FIMM100355	Sotrastaurin	Sotrastaurin	1.674	PKC inhibitor	B. Kinase inhibitor	Investigational (Ph 2)	1.674	0.2	0	0	0	0.4	0	0.4	0	0	0	0	0	0.2	0	0	4.3	0	0	0.305556	0.305556	4.3	0	4.3	1.00614	2.626	AZD-6482	PI3Kbeta-selective inhibitor
FIMM003747	Bryostatin 1	Bryostatin 1	4.882	PKC activator	B. Kinase inhibitor	Investigational (Ph 1)	4.882	0	0	0	2.6	0	1.8	0	0	0	0.4	1.4	0	0	0.1	9.2	0	0	0	0.861111	0.861111	9.2	0	9.2	2.21523	4.318	Golvatinib	MET, VEGFR2 inhibitor
FIMM136393	AZD1208	AZD1208	3.17	PIM1, 2, 3 kinase inhibitor	B. Kinase inhibitor	Investigational (Ph 1)	3.17	0	0	0	0	0	0	0.6	1.1	0	0	0	0	0.4	0	0	0	0	0	0.116667	0.116667	1.1	0	1.1	0.295555	-2.07	Mercaptopurine	Antimetabolite
FIMM133806	SGI-1776	SGI-1776	7.836	PIM kinase inhibitor	B. Kinase inhibitor	Investigational (Ph 1)	7.836	4.5	7.8	5.6	9.3	5.8	7.1	9.4	7.9	8	5.8	6.6	6.8	6.1	5.6	6	9.6	5.6	8.5	7	7	9.6	4.5	5.1	1.52508	1.764	Methotrexate	Antimetabolite; Anti-folate agent
FIMM133870	AZD-6482	AZD-6482	0.6	PI3Kbeta-selective inhibitor	B. Kinase inhibitor	Investigational (Ph 1)	0.6	0	0.7	0	3.3	0	9.4	2.9	1.5	0	2.4	0.2	0.1	0.4	1.9	1.8	0.2	0	3.5	1.57222	1.57222	9.4	0	9.4	2.31385	8.8	Paclitaxel	Mitotic inhibitor, taxane microtubule stabilizer
FIMM133888	AZD-8186	AZD-8186	0	PI3Kbeta inhibitor	B. Kinase inhibitor	Investigational (Ph 1)	0	1.3	0	0	3.9	1.1	0.8	3.3	4.1	0.8	1.8	0	0.3	0.2	0.1	0.8	0	0	1.8	1.12778	1.12778	4.1	0	4.1	1.36028	4.1	Pravastatin	HMG CoA reductase inhibitor
FIMM133787	Alpelisib	Alpelisib	0.61	PI3Kalpha inhibitor	B. Kinase inhibitor	Investigational (Ph 2)	0.61	0	0.3	2.6	3	2	8	1.1	2.9	0	1.1	2.4	0	2.3	3.7	4	3.2	1.4	2.5	2.25	2.25	8	0	8	1.92117	7.39	Pyridoclax	MCL-1 inhibitor
FIMM133883	PKI-402	PKI-402	5.962	PI3K/mTOR inhibitor	B. Kinase inhibitor	Probe	5.962	10.5	9.3	14.2	12.9	15.2	10.3	15.5	9.6	8.3	9.3	11	8.9	12.2	15.8	9.7	13.1	11.8	9.9	11.5278	11.5278	15.8	8.3	7.5	2.41729	9.838	Varlitinib	EGFR HER2 inhibitor
FIMM003735	PF-04691502	PF-04691502	8.192	PI3K/mTOR inhibitor	B. Kinase inhibitor	Investigational (Ph 2)	8.192	12.7	12.1	13.5	17.3	16.9	12.9	20.1	16.7	8.2	14.4	12.2	9.7	14.3	19.1	16.5	14.8	13.6	15.2	14.4556	14.4556	20.1	8.2	11.9	3.03842	11.908	BMS-599626	Pan-HER inhibitor
FIMM133828	NVP-BGT226	NVP-BGT226	7.366	PI3K/mTOR inhibitor	B. Kinase inhibitor	Investigational (Ph 2)	7.366	12.8	9	15.3	14.5	18	14.1	15.8	12.5	5.3	5.2	10.9	9.1	14.3	15.9	14.3	14.1	16.2	11.5	12.7111	12.7111	18	5.2	12.8	3.61059	10.634	TAK-901	Aurora B inhibitor
FIMM100390	Apitolisib	Apitolisib	3.948	PI3K/mTOR inhibitor	B. Kinase inhibitor	Investigational (Ph 2)	3.948	7.7	12.5	10.1	10.6	10.8	6.8	11.8	9.5	7.6	9.4	8.4	7.3	9.7	13.7	9.6	9.2	9.3	10.5	9.69444	9.69444	13.7	6.8	6.9	1.81318	9.752	ZSTK474	PI3K gamma selective inhibitor
FIMM100414	Omipalisib	Omipalisib	8.464	PI3K/mTOR inhibitor	B. Kinase inhibitor	Investigational (Ph 1)	8.464	13.2	13.6	13.9	15.8	13.9	12.8	18.1	15.2	12.2	16.4	13.6	8.6	12.3	19	16.5	14.3	10.5	16.1	14.2222	14.2222	19	8.6	10.4	2.56757	10.536	Temsirolimus	binds FKBP12, causes inhibition of mTORC1
FIMM133857	Gedatolisib	Gedatolisib	6.882	PI3K/mTOR inhibitor	B. Kinase inhibitor	Investigational (Ph 1)	6.882	10.3	9.9	12.2	11	14	16.9	13.4	7.7	7.8	9.3	10.5	7.6	12.1	13.2	12.6	12	12.3	12.3	11.3944	11.3944	16.9	7.6	9.3	2.4099	10.018	Ibrutinib	Btk inhibitor
FIMM133871	GSK-1059615	GSK-1059615	5.832	PI3K/mTOR inhibitor	B. Kinase inhibitor	Investigational (Ph 1)	5.832	9.9	8.5	10.1	9.1	9.2	8	11.8	11.2	4.2	7.7	5.7	5.5	6	8.8	5.3	7.1	5.3	8.9	7.90556	7.90556	11.8	4.2	7.6	2.20093	5.968	Taselisib	PI3K alpha, gamma selective inhibitor
FIMM136432	Pilaralisib	Pilaralisib	1.066	PI3K inhibitor. Pan-class I	B. Kinase inhibitor	Investigational (Ph 2)	1.066	0.9	2.7	3.2	3.8	2.4	0.9	4	2.4	1.2	2.9	2.2	1.6	1.2	1.7	2.5	2.9	0	1.1	2.08889	2.08889	4	0	4	1.08513	2.934	AMG-232	MDM2 inhibitor
FIMM100398	Sonolisib	Sonolisib	0.442	PI3K inhibitor, pan-class I. Irreversible	B. Kinase inhibitor	Investigational (Ph 2)	0.442	1	0	0.7	1.7	0.5	0	1.9	2.3	0	0.2	0	0	1.1	0.1	0	4.3	0	0	0.766667	0.766667	4.3	0	4.3	1.15555	3.858	MGCD-265/Glesatinib	MET, AXL, TIE, VEGFR, RON inhibitor
FIMM003792	Pictilisib	Pictilisib	2.522	PI3K inhibitor, pan-class I	B. Kinase inhibitor	Investigational (Ph 2)	2.522	7.8	7.7	9.9	11.8	8.2	6.8	10.4	8.5	6.3	8.4	7.3	6.4	9.5	13	10.5	8.9	6.9	11	8.85	8.85	13	6.3	6.7	1.92942	10.478	Nilotinib	Abl inhibitor
FIMM100388	Buparlisib	Buparlisib	3.014	PI3K inhibitor, pan-class I	B. Kinase inhibitor	Investigational (Ph 2)	3.014	4.5	5.2	7.2	6.9	6.8	4.9	8.3	6	4.2	8.7	5.5	4.3	6.3	8.6	6.8	6.6	3.9	9.2	6.32778	6.32778	9.2	3.9	5.3	1.65416	6.186	8-amino-adenosine	Nucleoside analog, RNA synthesis inhibitor
FIMM133884	CH-5132799	CH-5132799	1.626	PI3K inhibitor, pan-class I	B. Kinase inhibitor	Investigational (Ph 1)	1.626	4.8	4.8	6.9	8.4	7.8	6.4	8.4	6.9	4.6	6.3	6.9	5.5	6.4	11.7	7.5	8.4	6.8	8	7.02778	7.02778	11.7	4.6	7.1	1.69456	10.074	Tamatinib	Syk inhibitor
FIMM133881	RG-7603	RG-7603	0.666	PI3K inhibitor, pan-class I	B. Kinase inhibitor	Investigational (Ph 1)	0.666	3.3	2.5	5.7	4.1	4.2	3.6	4.9	4.4	2	3.4	3.3	4.3	3.7	4.4	2.8	3.2	3.6	2	3.63333	3.63333	5.7	2	3.7	0.96467	5.034	(5Z)-7-Oxozeaenol	TAK1 inhibitor
FIMM003750	Idelalisib	Idelalisib	0.67	PI3K inhibitor, p110δ-selective	B. Kinase inhibitor	Approved (US)	0.67	0	0	0.9	3.2	0.5	1.4	2.4	5.5	0	0	1.7	0	0.7	1.4	1.1	3.1	0	4.6	1.47222	1.47222	5.5	0	5.5	1.6729	4.83	Bexarotene	Antineoplastic agent; retinoid specifically selective for retinoid X receptors
FIMM133810	Duvelisib	Duvelisib	0.622	PI3K inhibitor	B. Kinase inhibitor	Investigational (Ph 2)	0.622	0	0	0	1	0	6.9	1	1.6	0	0	0.1	0.1	0	0	0	0	0	0	0.594444	0.594444	6.9	0	6.9	1.6419	6.278	ENMD-2076	pan-Aurora inhibitor
FIMM115492	LY-294002	LY-294002	6.982	PI3K inhibitor	B. Kinase inhibitor	Investigational (Ph 1)	6.982	3.2	4.7	4.8	7.7	5.5	10.8	7.8	0	1.7	4.9	5.1	4.2	5.1	7	5.4	8	3.3	8.5	5.42778	5.42778	10.8	0	10.8	2.58907	3.818	GSK-690693	AKT, PKA, PKC inhibitor
FIMM133846	TG100-115	TG100-115	0	PI3K gamma/delta inhibitor	B. Kinase inhibitor	Investigational (Ph 2)	0	0	0	1.6	0.2	1.1	6.8	0.3	0.2	0	0	0.4	0	0	0	0	0.3	0	1.9	0.711111	0.711111	6.8	0	6.8	1.62585	6.8	Tretinoin	Retinoic acid receptor agonist
FIMM109468	ZSTK474	ZSTK474	3.552	PI3K gamma selective inhibitor	B. Kinase inhibitor	Investigational (Ph 1)	3.552	7.4	9.3	9.9	11.8	8.8	7.2	9.8	8.7	4.1	9.4	6.2	6.3	8	12.1	7.3	9.5	5	10.6	8.41111	8.41111	12.1	4.1	8	2.17847	8.548	GSK-1904529A	IGF1R, INSR inhib
FIMM109444	TGX-221	TGX-221	0.38	PI3K beta selective inhibitor	B. Kinase inhibitor	Probe	0.38	0	0	0	1.9	0.6	0.8	1.1	0	0	0	0	0	0	0	0	2.6	0	6.2	0.733333	0.733333	6.2	0	6.2	1.55941	5.82	GSK-1838705A	IGF1R, INSR, ALK inhib
FIMM115473	GSK2636771	GSK2636771	0.44	PI3K beta selective inhibitor	B. Kinase inhibitor	Investigational (Ph 1)	0.44	0	0	0	0	0.7	0.5	2.2	0	0	0	0	0	0	0	0	0.7	0	1.9	0.333333	0.333333	2.2	0	2.2	0.672134	1.76	BX-912	PDK1 inhib
FIMM136428	Taselisib	Taselisib	0.948	PI3K alpha, gamma selective inhibitor	B. Kinase inhibitor	Investigational (Ph 3)	0.948								4.7	0.9	2.6	4.9	3.6	4	9.2	6	4.9	3	4.1	4.35455	4.35455	9.2	0.9	8.3	2.10967	8.252	Sirolimus	binds FKBP12, causes inhibition of mTORC1
FIMM133824	Copanlisib	Copanlisib	2.87	PI3K alpha, beta selective inhibitor	B. Kinase inhibitor	Investigational (Ph 2)	2.87								7.6	4.1	6.1	6.9	4.2	6.5	13.1	8.4	14.3	7	8.5	7.88182	7.88182	14.3	4.1	10.2	3.22237	11.43	Lenvatinib	VEGFR inhibitor
FIMM115606	IOX-2	IOX-2	4.172	PHD2 inhibitor	E. Differentiating/ epigenetic modifier	Probe	4.172	0	0	0	0.9	0.1	0	0	0	0	0	0.3	2.2	1.1	1.2	3.6	3.2	2.9	0	0.861111	0.861111	3.6	0	3.6	1.25236	-0.572	Thioguanine	Antimetabolite; Purine analog
FIMM136429	GSK2656157	GSK2656157	0.356	PERK inhibitor	B. Kinase inhibitor	probe	0.356								0	0	0	0.3	0	0	0.2	0	0	0	0	0.0454545	0.0454545	0.3	0	0.3	0.103573	-0.056	Carboplatin	Platinum-based antineoplastic agent
FIMM133877	OSU-03012	OSU-03012	3.37	PDPK1 inhibitor	B. Kinase inhibitor	Investigational (Ph 1)	3.37	5.3	5.8	3.6	4.8	0.2	0	2.1	5.7	5.1	3.9	5.9	5.3	2.4	6.1	5.2	4.7	4.6	0	3.92778	3.92778	6.1	0	6.1	2.09138	2.73	PTC-209	BMI-1 inhibitor
FIMM133796	GSK-2334470	GSK-2334470	2.58	PDK1 inhibitor	B. Kinase inhibitor	Probe	2.58	0.6	3.8	3.4	0.1	0	0.7	0.5	4.1	0	0	1.4	1	2.9	3.9	1.3	3.9	0	3.6	1.73333	1.73333	4.1	0	4.1	1.64996	1.52	Verdinexor	XPO1/CRM1 inhibitor
FIMM133789	BX-912	BX-912	3.622	PDK1 inhib	B. Kinase inhibitor	Probe	3.622	0.5	0.9	3.5	10.9	1.9	8.1	11.3	7.7	3.7	3.8	4.4	2.8	3.9	4.2	4.6	8.2	3.2	8.8	5.13333	5.13333	11.3	0.5	10.8	3.23819	7.678	Alpelisib	PI3Kalpha inhibitor
FIMM136397	AZD7545	AZD7545	0.284	PDHK inhibitor	B. Kinase inhibitor	probe	0.284								0	0	0	0	0	0	0	0	0	0	0	0	0	0	0	0	0	-0.284	Vinblastine	Mitotic inhibitor. Vinca alkaloid microtubule depolymerizer
FIMM109464	Crenolanib	Crenolanib	8.59	PDGFRA and PDGFRB inhibitor	B. Kinase inhibitor	Investigational (Ph 2)	8.59	4	4.3	5.1	5.6	4.7	4.9	5.2	4.5	5	5.4	5.4	5.1	7	4.3	4.8	8.8	4.1	5.6	5.21111	5.21111	8.8	4	4.8	1.13547	0.21	Vinorelbine	Mitotic inhibitor. Vinca alkaloid microtubule depolymerizer
FIMM000171	Anagrelide	Anagrelide	0	PDE-3, PLA2 inhibitor	X. Other	Approved	0	0	0	0	0	0		0	0	0	0	0	0	0	0.9	0	0.2	1.8	0	0.170588	0.170588	1.8	0	1.8	0.474032	1.8	PD0325901	MEK1/2 inhibitor
FIMM136388	Talazoparib	Talazoparib	3.72	PARP1/2 inhibitor	E. Differentiating/ epigenetic modifier	Investigational (Ph 3)	3.72	0	0	0.1	2.6	0	1.1	10.5	0.4	0.7	0	0	0	0	12.7	3.9	0	0	0.8	1.82222	1.82222	12.7	0	12.7	3.72788	8.98	BI 2536	PLK1 inhibitor
FIMM003709	Veliparib	Veliparib	0.04	PARP inhibitor	E. Differentiating/ epigenetic modifier	Investigational (Ph 3)	0.04	0	0	0.2	0.1	0	0	1	0	0	0	0	0	0	1.3	0	0.9	0.6	0	0.227778	0.227778	1.3	0	1.3	0.418408	1.26	CUDC-101	HDAC & EGFR, Her2 inhibitor
FIMM003759	Iniparib	Iniparib	0.564	PARP inhibitor	E. Differentiating/ epigenetic modifier	Investigational (Ph 3)	0.564	0	0	0.9	0	0	0	0	0	0	0	0	0	0	0	0	1.1	0.4	0	0.133333	0.133333	1.1	0	1.1	0.330774	0.536	Alisertib	Aurora A inhibitor
FIMM003736	Rucaparib	Rucaparib	1.38	PARP inhibitor	E. Differentiating/ epigenetic modifier	Investigational (Ph 2)	1.38	0	0.1	0.8	0.7	0.2	0	3.7	3.2	0	0	1.8	0	0	4.3	0.3	4	0.6	0	1.09444	1.09444	4.3	0	4.3	1.56674	2.92	PD184352	MEK1/2 inhibitor
FIMM100374	Niraparib	Niraparib	0.162	PARP inhibitor	E. Differentiating/ epigenetic modifier	Investigational (Ph 1)	0.162	0	0	0	1.4	0.1	0	5	0	0	0	0	0	0	2.7	0.7	4.7	1.1	3.3	1.05556	1.05556	5	0	5	1.69575	4.838	Radicicol	HSP90 inhibitor
FIMM003790	Olaparib	Olaparib	0.962	PARP inhibitor	E. Differentiating/ epigenetic modifier	Approved	0.962	0	0	0	1.8	0	0.6	3	0	0	0	0.8	0.1	0	5	2.4	2	0.6	0.5	0.933333	0.933333	5	0	5	1.39199	4.038	Tepotinib/EMD1214063	c-Met inhibitor
FIMM136421	TAK-632	TAK-632	0.894	pan-RAF inhibitor	B. Kinase inhibitor	probe	0.894								3.2	1.1	0.5	7.1	1.2	4.5	7.5	1.7	0	2.6	2.7	2.91818	2.91818	7.5	0	7.5	2.51627	6.606	MK1775	Wee1 inhibitor
FIMM136494	LY3009120	LY3009120	1.962	pan-RAF inhibitor	B. Kinase inhibitor	Investigational (Ph 1)	1.962								4.5	3.5	6.5	7.6	1.5	8.1	22.1	7.9	6.7	7.6	10.4	7.85455	7.85455	22.1	1.5	20.6	5.32323	20.138	Doramapimod	p38MAPK inhibitor
FIMM133781	SP600125	SP600125	1.138	pan-JNK inhibitor	B. Kinase inhibitor	Probe	1.138	2	2	4.4	3	2	1.4	3.3	0.8	3.1	4.9	2.5	1.9	2.2	2.8	4.4	5.8	2.5	2.5	2.86111	2.86111	5.8	0.8	5	1.2871	4.662	TG100-115	PI3K gamma/delta inhibitor
FIMM109459	Dacomitinib	Dacomitinib	1.57	pan-HER inhibitor	B. Kinase inhibitor	Investigational (Ph 3)	1.57	0	1.3	0	0.1	1.7	0	0	0	0	0	0	0	7.5	16.3	23.8	3.7	0	0	3.02222	3.02222	23.8	0	23.8	6.60771	22.23	Ipatasertib	AKT inhibitor
FIMM003781	Canertinib	Canertinib	7.306	pan-HER inhibitor	B. Kinase inhibitor	Investigational (Ph 3)	7.306	6.7	8.4	7.5	9.9	5.6	7.6	8.8	8.7	6.7	8.1	4.4	6	10.2	20	27.5	5.7	6.6	9	9.3	9.3	27.5	4.4	23.1	5.62735	20.194	Tamoxifen	Estrogen receptor antagonist
FIMM136475	Poziotinib	Poziotinib	0.242	pan-HER inhibitor	B. Kinase inhibitor	Investigational (Ph 2)	0.242								1.2	0.3	0	0	3	9.8	20.5	24.9	0	0	0.3	5.45455	5.45455	24.9	0	24.9	9.05344	24.658	Telatinib	VEGFR, KIT, PDGFR inhibitor
FIMM133825	Sapitinib	Sapitinib	0	Pan-HER inhibitor	B. Kinase inhibitor	Investigational (Ph 2)	0	0	1.9	0	0.3	2.2	0	0	1.2	0	0	0.1	0	6.2	12.9	21.9	1.3	0	1	2.72222	2.72222	21.9	0	21.9	5.75863	21.9	AZ-23	Trk inhibitor
FIMM133801	BMS-599626	BMS-599626	1.088	Pan-HER inhibitor	B. Kinase inhibitor	Investigational (Ph 1)	1.088	1.4	2.6	0.9	1.3	1.1	3.1	2.7	0.6	0.5	1.6	0.5	3.8	2.3	7.5	9.7	6.9	0.8	0.3	2.64444	2.64444	9.7	0.3	9.4	2.71471	8.612	Ridaforolimus	binds FKBP12, causes inhibition of mTORC1
FIMM136453	Sabutoclax	Sabutoclax	10.614	pan-Bcl-2 family inhibitor	G. Apoptotic modulator	Probe	10.614								10.2	8.9	7.4	9.1	8.1	7.7	9.5	6.6	8.7	8.6	6	8.25455	8.25455	10.2	6	4.2	1.25169	-0.414	TAK-632	pan-RAF inhibitor
FIMM133841	ENMD-2076	ENMD-2076	6.22	pan-Aurora inhibitor	B. Kinase inhibitor	Investigational (Ph 2)	6.22	5.2	0.6	7	13.3	2.6	12.6	14	7	8.3	6.5	8	4.2	3.6	9.2	9	9.5	9	9	7.7	7.7	14	0.6	13.4	3.59918	7.78	Cobimetinib	MEK1/2 inhibitor
FIMM133821	Tozasertib	Tozasertib	3.008	pan-Aurora inhibitor	B. Kinase inhibitor	Investigational (Ph 2)	3.008	0	0	1.3	6.3	0.2	6	7.8	2.3	1.6	0.7	1.9	0.2	0	3.7	1.2	3.8	1.2	1.7	2.21667	2.21667	7.8	0	7.8	2.3727	4.792	4-hydroxytamoxifen	Selective estrogen receptor modulator
FIMM133848	AMG-900	AMG-900	0.7	pan-Aurora inhibitor	B. Kinase inhibitor	Investigational (Ph 1)	0.7	1.1	0	0	1.6	0	0	0.3	3.8	0	0	0	0	0	1.1	0	0	0	0	0.438889	0.438889	3.8	0	3.8	0.971439	3.1	AZ 3146	Mps1 kinase (TTK) inhibitor
FIMM136416	FRAX486	FRAX486	2.69	PAK1, 2, 3 inhibitor	B. Kinase inhibitor	probe	2.69								2.1	0.4	1	0	0	0	8.5	0	14	0	9.5	3.22727	3.22727	14	0	14	4.99502	11.31	Toremifene	selective estrogen receptor modulator
FIMM133795	PF-03758309	PF-03758309	11.214	PAK inhibitor	B. Kinase inhibitor	Investigational (Ph 1)	11.214	2.4	6.1	9.4	16	6.7	9.8	12.8	7.1	11.3	3.5	6.5	8.1	9.8	21.2	16.4	11.4	7.3	9.1	9.71667	9.71667	21.2	2.4	18.8	4.67386	9.986	ASP3026	ALK inhibitor
FIMM136375	NMS-873	NMS-873	9.844	p97/VCP inhibitor	X. Other	Probe	9.844	7.2	5.3	7.5	9.1	6.7		9.4	6	5.4	7.9	9.1	7.3	6.8	7.3	8.6	10.2	5.4	9.1	7.54706	7.54706	10.2	5.3	4.9	1.5232	0.356	Gandotinib	JAK2 inhibitor
FIMM136437	AT13148	AT13148	6.098	p70S6K, PKA, ROCK (AKT) inhibitor	B. Kinase inhibitor	Investigational (Ph 1)	6.098								2.4	5.2	6.8	0.6	4.2	5.1	5.4	5.7	5.2	3.8	10.9	5.02727	5.02727	10.9	0.6	10.3	2.58808	4.802	Lapatinib	HER2, EGFR inhibitor
FIMM100403	PF-04708671	PF-04708671	0.156	p70S6K inhibitor	B. Kinase inhibitor	Probe	0.156	2	0	0.1	2.8	2.3	0.7	3.2	0	0	0	0	0	3.3	1.7	3.9	11.2	1	0.2	1.8	1.8	11.2	0	11.2	2.71185	11.044	Imatinib	Abl, Kit, PDGFRB inhibitor
FIMM100345	APR-246	APR-246	0.194	p53 activator, thioredoxin reductase 1 inhibitor	G. Apoptotic modulator	Investigational (Ph 1)	0.194	0	0	0	0	0	0	0	0	0	0	0	0	0	0	0	0.6	0	0	0.0333333	0.0333333	0.6	0	0.6	0.141421	0.406	Floxuridine	Antimetabolite; Analog of 5-fluorouracil
FIMM003716	Abiraterone	Abiraterone	0	P450 17alpha-hydroxylase-17,20-lyase inhibitor	F. Hormone therapy	Approved	0	0	0.8	0.1	0	0		0	0.2	0	0	0	0	0	0	0	0.3	0	0	0.0823529	0.0823529	0.8	0	0.8	0.203824	0.8	Tipifarnib	Farnesyltransferase inhibitor
FIMM136404	Losmapimod	Losmapimod	0	p38MAPK inhibitor	B. Kinase inhibitor	Investigational (Ph 3)	0								0	0	0	0	0	0.3	0	0	0	0	0	0.0272727	0.0272727	0.3	0	0.3	0.0904534	0.3	Duvelisib	PI3K inhibitor
FIMM109463	Ralimetinib	Ralimetinib	0.01	p38MAPK inhibitor	B. Kinase inhibitor	Investigational (Ph 2)	0.01	1.6	0.9	2	4.3	2.4	1.6	1.2	0.1	0	0.3	0	0	2.1	3.9	2.4	5.9	0.1	0	1.6	1.6	5.9	0	5.9	1.71224	5.89	CEP-37440	ALK inhibitor
FIMM133845	TAK-715	TAK-715	0	p38MAPK inhibitor	B. Kinase inhibitor	Investigational (Ph 2)	0	0	0	0	1.6	0.5	0	0	0	0	0	0	0	0	0	0	1.2	0	5.2	0.472222	0.472222	5.2	0	5.2	1.26668	5.2	StemRegenin 1	AHR antagonist, stem cell regenerating
FIMM133834	VX 745	VX 745	0	p38MAPK inhibitor	B. Kinase inhibitor	Investigational (Ph 2)	0	0	2.6	0	0.9	0.1	0.3	0	0	0	0	0	0	1.2	0	0	0.2	0	0	0.294444	0.294444	2.6	0	2.6	0.66816	2.6	Buparlisib	PI3K inhibitor, pan-class I
FIMM133844	PH-797804	PH-797804	0	p38MAPK inhibitor	B. Kinase inhibitor	Investigational (Ph 2)	0	0	0	0	0.6	0	0	0	0	0	0	0	0	0	0.4	0	0.5	0	0	0.0833333	0.0833333	0.6	0	0.6	0.194785	0.6	Voxtalisib	mTOR/PI3K inhibitor
FIMM003746	Doramapimod	Doramapimod	0.824	p38MAPK inhibitor	B. Kinase inhibitor	Investigational (Ph 1)	0.824	0	0	0	0	0	0	0	0.2	0	0	0	0	1.6	0.3	0	3.4	0	7.7	0.733333	0.733333	7.7	0	7.7	1.93816	6.876	AZD-5363	AKT inhibitor
FIMM133890	Talmapimod	Talmapimod	0	p38MAPK alpha selective inhibitor	B. Kinase inhibitor	Investigational (Ph 2)	0	0	0	0	0	0	0	0	0	0	0	0	0	0	0	0	0	0	0	0	0	0	0	0	0	0	OSI-027	mTOR inhibitor
FIMM115613	C646	C646	1.728	p300/CREB-binding protein (CBP) inhibitor	E. Differentiating/ epigenetic modifier	Probe	1.728	2.5	1.9	4.1	2.1	3.5	0.5	4	0	3.2	1.8	2.7	0.4	5.9	5.7	4.4	5.6	4.5	0.9	2.98333	2.98333	5.9	0	5.9	1.86902	4.172	GSK-1059615	PI3K/mTOR inhibitor
FIMM115478	Lomeguatrib	Lomeguatrib	0.004	O6-methylguanine-DNA methyltransferase inhibitor	E. Differentiating/ epigenetic modifier	Investigational (Ph 2)	0.004	0	0	0	0	0	0	0	0	0	0	0	0	0	0.1	0	2.7	0	0	0.155556	0.155556	2.7	0	2.7	0.635445	2.696	Ralimetinib	p38MAPK inhibitor
FIMM115615	8-amino-adenosine	8-amino-adenosine	16.156	Nucleoside analog, RNA synthesis inhibitor	A. Conv. Chemo	Probe	16.156	18.7	20.2	18.8	22.6	17.9		22.6	18.5	17.9	20	21.9	19.4	18.7	24.1	19.2	18.2	20.4	18.3	19.8471	19.8471	24.1	17.9	6.2	1.88352	7.944	TGX-221	PI3K beta selective inhibitor
FIMM115614	8-chloro-adenosine	8-chloro-adenosine	10.202	Nucleoside analog, RNA synthesis inhibitor	A. Conv. Chemo	Probe	10.202	3.7	4	3.5	10.1	5.5		7.7	3.3	2.3	2	4.7	3.7	2.3	10.5	5.7	6.8	2	3.3	4.77059	4.77059	10.5	2	8.5	2.64239	0.298	Volasertib	PLK1 inhibitor
FIMM003762	Nelarabine	Nelarabine	2.366	Nucleoside analog, DNA, RNA synth inhibitor	A. Conv. Chemo	Approved	2.366	0	0	0.8	0	0		0	0	0	0	0	0	0	0	0	1.3	0	0	0.123529	0.123529	1.3	0	1.3	0.359738	-1.066	JNJ-38877605	MET inhibitor
FIMM023825	Azacitidine	Azacitidine	0.72	Nucleoside analog DNA methyl transferase inhibitor	E. Differentiating/ epigenetic modifier	Approved	0.72	0	0	0.9	0.3	5.6	0.7	2.2	4.8	0.7	0.8	0.5	1.9	0.6	2.9	1	3	2.3	0.2	1.57778	1.57778	5.6	0	5.6	1.62537	4.88	Binimetinib	MEK1/2 inhibitor
FIMM003724	Decitabine	Decitabine	0.782	Nucleoside analog DNA methyl transferase inhibitor	E. Differentiating/ epigenetic modifier	Approved	0.782	0	0	0	0	0.3	0	0	0	0	0	0	0	0	0	0	2.6	0	0	0.161111	0.161111	2.6	0	2.6	0.612746	1.818	Foretinib	MET, VEGFR2 inhibitor
FIMM136358	NSC348884	NSC348884	5.57	NPM1 oligomerization inhibitor	X. Other	Probe	5.57	14.2	14.5	5.6	11.5	7.7		12	0.7	0.6	1.8	0	0.3	2.2	4.8	0.3	7.4	2.3	0.2	5.06471	5.06471	14.5	0	14.5	5.21392	8.93	Cediranib	KDR/Flt/VEGFR inhibitor
FIMM000773	Nilutamide	Nilutamide	0	Nonsteroidal antiandrogen	F. Hormone therapy	Approved	0	0.6	3	0	0	0		1.2	0.6	0	0	0	0	1.5	0.9	0.4	0.8	0	0.1	0.535294	0.535294	3	0	3	0.796823	3	Darapladib	lipoprotein-associated phospholipase A2 inhibitor
FIMM000446	Flutamide	Flutamide	0	Nonsteroidal antiandrogen	F. Hormone therapy	Approved	0	0	0	0	0	0		0	0	0	0	0	0	0	0	0	0.4	0	0	0.0235294	0.0235294	0.4	0	0.4	0.0970143	0.4	AT 101	Bcl-2 family inhibitor
FIMM000304	Bicalutamide	Bicalutamide	0	Nonsteriodal antiandrogen	F. Hormone therapy	Approved	0	0	0	0	0.3	0		1.5	0	0	0	0	0	0	0	0	2.2	0	0	0.235294	0.235294	2.2	0	2.2	0.624441	2.2	Everolimus	binds FKBP12, causes inhibition of mTORC1
FIMM000060	Pilocarpine	Pilocarpine	0	Non-selective muscarinic receptor agonist	X. Other	Approved	0	0	0.3	0	0.4	0		0	0	0	0	0	0	0	0	0	5	0	0.4	0.358824	0.358824	5	0	5	1.20471	5	Filanesib	KSP/Eg5 inhibitor
FIMM100409	KX2-391	KX2-391	10.594	non-ATP competitive Src inhibitor	B. Kinase inhibitor	Investigational (Ph 2)	10.594	2.6	5.5	0	12	7.9	1.8	15.5	3.3	1.8	0	1.1	3.9	4.4	9.5	11.5	6.6	3.4	3	5.21111	5.21111	15.5	0	15.5	4.43673	4.906	TAK-285	HER2 inhibitor
FIMM100358	Bendamustine	Bendamustine	0.084	Nitrogen mustard alkylating agent	A. Conv. Chemo	Approved	0.084	0	0	0	0	0		0.5	0	0	0	2.5	0	0	0.8	0	0.2	0	4.3	0.488235	0.488235	4.3	0	4.3	1.16237	4.216	Quizartinib	FLT3 inhibitor
FIMM000482	Melphalan	Melphalan	0	Nitrogen mustard alkylating agent	A. Conv. Chemo	Approved	0	0	0	0	0	0	0	0	0	0	0	0	0	0	0	0	0.4	0	3.2	0.2	0.2	3.2	0	3.2	0.754594	3.2	Ribociclib	CDK4/6 inhibitor
FIMM000377	Chlorambucil	Chlorambucil	0.512	Nitrogen mustard alkylating agent	A. Conv. Chemo	Approved	0.512	0	0	0	0	0		0.2	0.3	0	0	0	0	0.7	2.8	0	0	0	0	0.235294	0.235294	2.8	0	2.8	0.685512	2.288	UMI-77	MCL1 inhibitor
FIMM000463	Ifosfamide	Ifosfamide	0	Nitrogen mustard alkylating agent	A. Conv. Chemo	Approved	0	0	0	0	0	0		0	0	0	0	0	0	0	0	0	0	0	0	0	0	0	0	0	0	0	GSK-461364	PLK1 inhibitor
FIMM000640	Mechlorethamine	Mechlorethamine	5.538	Nitrogen mustard alkylating agent	A. Conv. Chemo	Approved	5.538	0	0	0	0	0		0	0	0	0	0	1.1	0	0	0	0	0	0	0.0647059	0.0647059	1.1	0	1.1	0.266789	-4.438	AZD1480	JAK1/2, FGFR inhibitor
FIMM100393	Daporinad	Daporinad	20.552	NAMPT inhibitor	H. Metabolic modifier	Probe	20.552	0	7.4	15.6	37.8	18	20.3	30.9	1.4	19.4	6.5	24.1	3.4	17.3	26.2	24.7	28.5	31.3	20.9	18.5389	18.5389	37.8	0	37.8	11.0319	17.248	Vorinostat	HDAC inhibitor
FIMM115472	Pevonedistat	Pevonedistat	3.702	NAE inhibitor	H. Metabolic modifier	Investigational (Ph 1)	3.702	5.8	4.7	3.7	0.5	8.3	5.7	8.3	14.8	0	3.8	2.4	6.8	9.7	5.8	9.4	6.4	16.7	0	6.26667	6.26667	16.7	0	16.7	4.56637	12.998	Serdemetan	HDM2-p53 antagonist
FIMM136423	Voxtalisib	Voxtalisib	3.826	mTOR/PI3K inhibitor	B. Kinase inhibitor	Investigational (Ph 2)	3.826	4.7	6.1	6.2	8.6	7.9	5.1	8.2	10	8.3	7	5.4	4.6	6.3	9.1	7	6.1	4.7	5.6	6.71667	6.71667	10	4.6	5.4	1.63931	6.174	SAR405838	MDM2 inhibitor
FIMM023832	Dactolisib	Dactolisib	7.09	mTOR/(PI3K) inhibitor	B. Kinase inhibitor	Investigational (Ph 2)	7.09	10.3	11.2	15.5	14	18.8	8.8	17.3	12	11.8	12.3	11.5	8.5	12.9	15.8	10	13.5	13.5	9.5	12.6222	12.6222	18.8	8.5	10.3	2.86983	11.71	Ulixertinib	ERK inhibitor
FIMM115469	AZD2014	AZD2014	4.078	mTOR inhibitor, ATP-competitive	B. Kinase inhibitor	Investigational (Ph 1)	4.078	6.9	9.1	13.5	11.6	13.5	7.8	12.8	14.8	6.8	8.7	10.1	6.2	8.3	11	8.2	7.2	6.6	7.4	9.47222	9.47222	14.8	6.2	8.6	2.74243	10.722	Vandetanib	VEGFR,EGFR, RET inhibitor
FIMM003753	OSI-027	OSI-027	1.928	mTOR inhibitor	B. Kinase inhibitor	Investigational (Ph 2)	1.928	7.9	3.4	6.1	6.4	3.2	2.7	6.4	5.9	1	5.6	4.6	3.1	3.1	5.9	2.8	3.6	1.7	6.2	4.42222	4.42222	7.9	1	6.9	1.92676	5.972	Vincristine	Mitotic inhibitor. Vinca alkaloid microtubule depolymerizer
FIMM003743	AZD8055	AZD8055	8.062	mTOR inhibitor	B. Kinase inhibitor	Investigational (Ph 1)	8.062	12.3	11.5	18.1	15.9	19.6	10.4	17.4	13.6	1.8	2.2	14.9	10.5	14.7	19.2	12.3	14.6	12.9	14.8	13.15	13.15	19.6	1.8	17.8	4.88915	11.538	TAK-715	p38MAPK inhibitor
FIMM109442	MLN-0128	MLN-0128	4.312	mTOR inhibitor	B. Kinase inhibitor	Investigational (Ph 1)	4.312	6.8	6.7	12.6	12.8	15.3	6.9	13.8	9.1	2.7	4	9.1	7.9	8.6	11.5	7.6	8	7.6	7.5	8.80556	8.80556	15.3	2.7	12.6	3.28535	10.988	Linsitinib	IGF1R, IR inhibitor
FIMM136357	TH588	TH588	2.014	MTH1 inhibitor	H. Metabolic modifier	Probe	2.014	2.1	1.5	3.6	3.1	1.3	0	4.2	1.7	0.1	0	1.4	0.8	1.4	3.6	4.1	2.9	0.3	0.3	1.8	1.8	4.2	0	4.2	1.45643	2.186	Sonidegib	Smothened (Hh) inhib
FIMM100352	AZ 3146	AZ 3146	2.298	Mps1 kinase (TTK) inhibitor	B. Kinase inhibitor	Probe	2.298	1.6	1	1.4	5.7	0.6	1.3	3.8	1.2	2.6	0	1.8	4.5	4.5	4.2	6.3	8.9	4.2	2.9	3.13889	3.13889	8.9	0	8.9	2.32231	6.602	BGB324	Axl inhibitor
FIMM136496	Marimastat	Marimastat	0	MMP-9, MMP-1, MMP-2, MMP-14, MMP-7 inhibitor	X. Other	Investigational (Ph 3)	0								0	0	0	0	0	0	2.5	1.9	0	0	0	0.4	0.4	2.5	0	2.5	0.9	2.5	Uprosertib	AKT inhibitor
FIMM000370	Vinblastine	Vinblastine	9.626	Mitotic inhibitor. Vinca alkaloid microtubule depolymerizer	A. Conv. Chemo	Approved	9.626	10.1	4.8	8.4	12.5	8.2		16.9	5.8	0	0.1	1.3	2.3	5.9	8.6	11.6	5.5	0.5	0.4	6.05294	6.05294	16.9	0	16.9	4.97797	7.274	Methylprednisolone	Immunosuppressant
FIMM000344	Vinorelbine	Vinorelbine	17.48	Mitotic inhibitor. Vinca alkaloid microtubule depolymerizer	A. Conv. Chemo	Approved	17.48	0	6.9	0	12.7	12.5		24.7	0	2.9	0	6.6	10.4	7.8	13	16.8	7.3	3.1	4.4	7.59412	7.59412	24.7	0	24.7	6.84338	7.22	Abemaciclib	CDK4 and 6 inhibitor
FIMM000337	Vincristine	Vincristine	11.678	Mitotic inhibitor. Vinca alkaloid microtubule depolymerizer	A. Conv. Chemo	Approved	11.678	2	9	1.3	14.1	8.5		16.9	2.8	0	0	2	5.3	7.7	9.3	14.3	5.5	1.3	3	6.05882	6.05882	16.9	0	16.9	5.3059	5.222	PF-00477736	Chk1 inhibitor
FIMM023821	Ixabepilone	Ixabepilone	1.77	Mitotic inhibitor. Epothilone microtubule stabilizer.	A. Conv. Chemo	Approved	1.77	2.2	0	1.3	3.1	0.9		3.3	0	0.8	0.3	0	0	0	2.5	3.2	0.6	0	0	1.07059	1.07059	3.3	0	3.3	1.27317	1.53	UNC0642	G9a/GLP inhibitor
FIMM100413	SB 743921	SB 743921	4.556	Mitotic inhibitor. Eg5/KSP inhibitor	I. Kinesin inhibitor	Investigational (Ph 2)	4.556	5.7	0	3.6	6.8	0		8.5	6.9	1.8	1.5	0	0	0	1.4	6.6	5.9	0	0	2.86471	2.86471	8.5	0	8.5	3.14105	3.944	NVP-AEW541	IGF1R inhibitor
FIMM003720	ABT-751	ABT-751	6.144	Mitotic inhibitor. Colchicine site binding microtubule depolymerizer.	A. Conv. Chemo	Investigational (Ph 2)	6.144	6.4	2.9	1.8	6.2	3.9		10.8	2.9	0	0	0.8	0.9	2.3	4	6	3.3	0	0	3.07059	3.07059	10.8	0	10.8	2.96495	4.656	RG-7603	PI3K inhibitor, pan-class I
FIMM003797	Docetaxel	Docetaxel	12.29	Mitotic inhibitor, taxane microtubule stabilizer	A. Conv. Chemo	Approved	12.29	11.6	2.8	5.9	17.6	10.2		22	7.4	6.4	0	5.6	1.2	0	13.2	16.9	12.6	0	1.6	7.94118	7.94118	22	0	22	6.85858	9.71	Pilocarpine	Non-selective muscarinic receptor agonist
FIMM000491	Paclitaxel	Paclitaxel	9.696	Mitotic inhibitor, taxane microtubule stabilizer	A. Conv. Chemo	Approved	9.696	10.3	0	4.9	15.7	8.7		18.4	5.7	2.1	2.3	0	2.7	0	15.1	12.9	8.6	0	0	6.31765	6.31765	18.4	0	18.4	6.27587	8.704	Selumetinib	MEK1/2 inhibitor
FIMM003796	Patupilone	Patupilone	10.572	Mitotic inhibitor, epothilone microtubule stabilizer	A. Conv. Chemo	Investigational (Ph 3)	10.572	9.1	3.3	6.6	11.7	6.4		12.3	3.3	4.4	2.4	0	0.1	0	13.2	14.1	9.2	2.7	0	5.81176	5.81176	14.1	0	14.1	4.9573	3.528	UNC2881	MER inhibitor
FIMM003758	Indibulin	Indibulin	3.062	Mitoric inhibitor. Microtubule depolymerizer	A. Conv. Chemo	Investigational (Ph 2)	3.062	8.2	0	5.8	8.7	4.3		8.6	4.9	0	0	0	0.9	1.6	8	7.7	15.4	1.1	0	4.42353	4.42353	15.4	0	15.4	4.50979	12.338	Tubastatin A	HDAC6 inhibitor
FIMM133823	Golvatinib	Golvatinib	0	MET, VEGFR2 inhibitor	B. Kinase inhibitor	Investigational (Ph 2)	0	0.2	0	1	3.8	0	0	0.8	0	1.5	0	0	0	2.8	0.9	3.7	8.8	1.2	0.3	1.38889	1.38889	8.8	0	8.8	2.23551	8.8	Chloroquine	Antimalaria agent; chemo/radio sensitizer
FIMM003715	Foretinib	Foretinib	1.686	MET, VEGFR2 inhibitor	B. Kinase inhibitor	Investigational (Ph 2)	1.686	0	1.8	3.6	6.6	0	3.8	7.4	1.6	2.2	1.2	2.1	0.3	0	3.9	1.3	4.3	1.2	5.9	2.62222	2.62222	7.4	0	7.4	2.30308	5.714	KX2-391	non-ATP competitive Src inhibitor
FIMM003726	MGCD-265	MGCD-265/Glesatinib	1.85	MET, AXL, TIE, VEGFR, RON inhibitor	B. Kinase inhibitor	Investigational (Ph 2)	1.85	0	0	0	9.9	0.5	2.6	9.5	0	0	0	0.7	0.9	0	0.4	0	4.1	0	8.3	2.05	2.05	9.9	0	9.9	3.48767	8.05	Prednisone	Immunomodulatory agent
FIMM133829	BMS-777607	BMS-777607	0.284	Met, Axl, Ron and Tyro3 inhibitor	B. Kinase inhibitor	Investigational (Ph 2)	0.284	0	0	0	0.2	0	0	0.4	0	0	0	0	0	0	0	0	0	0	0	0.0333333	0.0333333	0.4	0	0.4	0.102899	0.116	Azacitidine	Nucleoside analog DNA methyl transferase inhibitor
FIMM133842	MK-2461	MK-2461	0.376	MET inhibitor	B. Kinase inhibitor	Investigational (Ph 2)	0.376	0.2	0	3.1	8	1.2	7.9	10.2	2.2	2.9	2.4	3.5	0.1	1.4	3	2	2.2	2.6	2.4	3.07222	3.07222	10.2	0	10.2	2.82047	9.824	AZD7762	Chk1 inhibitor
FIMM100373	Tivantinib	Tivantinib	2.242	MET inhibitor	B. Kinase inhibitor	Investigational (Ph 2)	2.242	0.2	1.3	1.7	2.7	1.7	0.2	2.3	2.1	0	0	0.5	0	0.1	3.4	3.1	3.1	1.1	0.4	1.32778	1.32778	3.4	0	3.4	1.21791	1.158	Cabozantinib	VEGFR2, Met, FLT3, Tie2, Kit and Ret inhibitor
FIMM133875	JNJ-38877605	JNJ-38877605	0.1	MET inhibitor	B. Kinase inhibitor	Investigational (Ph 1)	0.1	0.2	0	0	0	0.1	5.9	0	0	0	0	0.5	1	0.5	0	1.1	3.3	0.3	0	0.716667	0.716667	5.9	0	5.9	1.52055	5.8	Niraparib	PARP inhibitor
FIMM136473	Merestinib	Merestinib	0.22	Met inhibitor	B. Kinase inhibitor	Investigational (Ph 1)	0.22								4.9	0.8	0.7	0.1	0	0	0	0	0.2	0	0	0.609091	0.609091	4.9	0	4.9	1.4529	4.68	Idelalisib	PI3K inhibitor, p110δ-selective
FIMM133879	PF-04217903	PF-04217903	0	MET inhibitor	B. Kinase inhibitor	Investigational (Ph 1)	0	0	0	0	0	0.6	0	0	0	0	0	0	0.9	0	0	0.1	0	0	0	0.0888889	0.0888889	0.9	0	0.9	0.247074	0.9	AT13148	p70S6K, PKA, ROCK (AKT) inhibitor
FIMM133852	NVP-INC280	NVP-INC280	0.338	MET inhibitor	B. Kinase inhibitor	Investigational (Ph 1)	0.338	0	0	0	0	0	0	0	0	0	0	0	0	0	0	1	0	0	0	0.0555556	0.0555556	1	0	1	0.235702	0.662	Dexamethasone	Immunosuppresant; glucocorticoid
FIMM133847	AMG-208	AMG-208	0.032	MET inhibitor	B. Kinase inhibitor	Investigational (Ph 1)	0.032	0	0	0	0	0	0	0	0	0	0	0	0	0	0	0	0	0	0.1	0.00555556	0.00555556	0.1	0	0.1	0.0235702	0.068	Tozasertib	pan-Aurora inhibitor
FIMM133874	SGX-523	SGX-523	0.178	MET inhibitor	B. Kinase inhibitor	Investigational (Ph 1)	0.178	0	0	0	0	0	0	0	0	0	0	0	0	0	0	0	0	0	0	0	0	0	0	0	0	-0.178	Ceritinib	ALK inhibitor
FIMM136409	UNC2881	UNC2881	0.014	MER inhibitor	B. Kinase inhibitor	probe	0.014								0	1.3	3.5	0.2	0	0.4	0	1	2.9	0.4	5	1.33636	1.33636	5	0	5	1.70486	4.986	Bosutinib	Abl, Src inhibitor
FIMM136406	OTSSP167	OTSSP167	14.238	MELK inhibitor	B. Kinase inhibitor	probe	14.238								7.7	8	5.5	8.6	9.4	10.4	13.3	12.1	10.7	10.8	11.5	9.81818	9.81818	13.3	5.5	7.8	2.24358	-0.938	Lovastatin	HMG-CoA reductase inhibitor
FIMM136392	Cobimetinib	Cobimetinib	2.496	MEK1/2 inhibitor	B. Kinase inhibitor	Investigational (Ph 3)	2.496	2.9	3.9	3.2	4.1	5.4	4.6	7	0	3.5	3.7	7	1.9	8.8	9.1	8	5.3	6.3	1.1	4.76667	4.76667	9.1	0	9.1	2.57591	6.604	Fostamatinib	Syk inhibitor
FIMM003708	Selumetinib	Selumetinib	3.506	MEK1/2 inhibitor	B. Kinase inhibitor	Investigational (Ph 3)	3.506	0.9	1.6	3.5	4.7	3.7	2.5	7.1	0	5.6	4.8	8.5	4.6	7.2	7.1	3.5	6.9	4.2	1.6	4.33333	4.33333	8.5	0	8.5	2.42754	4.994	GSK343	EZH2 inhibitor
FIMM003754	Refametinib	Refametinib	3.296	MEK1/2 inhibitor	B. Kinase inhibitor	Investigational (Ph 2)	3.296	5.7	5.5	8.9	13.2	10.8	8.6	17.2	4.3	6.3	7.9	13.2	4.8	15.5	14.8	11.6	12.5	13.4	2.9	9.83889	9.83889	17.2	2.9	14.3	4.31211	13.904	Merestinib	Met inhibitor
FIMM133889	GDC-0623	GDC-0623	2.128	MEK1/2 inhibitor	B. Kinase inhibitor	Investigational (Ph 2)	2.128	4.3	6.6	2.7	4.5	4.1	9.8	8.1	2.5	7.4	8.6	10.9	6.1	12.5	10.4	8.3	7.9	8.2	1.7	6.92222	6.92222	12.5	1.7	10.8	3.09051	10.372	SP600125	pan-JNK inhibitor
FIMM003729	Pimasertib	Pimasertib	3.51	MEK1/2 inhibitor	B. Kinase inhibitor	Investigational (Ph 2)	3.51	0	8.7	4.8	6	4.4	5.4	9.5	0.9	7.4	7.7	12.9	4.7	12.5	10.7	7	9	11.3	2.2	6.95	6.95	12.9	0	12.9	3.7627	9.39	Gemcitabine	Antimetabolite; Nucleoside analog
FIMM133843	PD0325901	PD0325901	0.656	MEK1/2 inhibitor	B. Kinase inhibitor	Investigational (Ph 2)	0.656	0	0.9	2.3	1.1	1.3	3.7	4.9	0.7	4	2.9	7.8	2.7	7.8	5.8	4.2	4	6.5	0.5	3.39444	3.39444	7.8	0	7.8	2.46086	7.144	ABT-751	Mitotic inhibitor. Colchicine site binding microtubule depolymerizer.
FIMM133840	PD184352	PD184352	2.626	MEK1/2 inhibitor	B. Kinase inhibitor	Investigational (Ph 2)	2.626	2.7	1	7.2	4	5.2	3.2	4.8	0	4	3.1	9.6	2.4	6.7	7.8	4.4	6.4	4.4	0	4.27222	4.27222	9.6	0	9.6	2.62181	6.974	Rocilinostat	HDAC-6 selective inhibitor
FIMM100407	Binimetinib	Binimetinib	1.262	MEK1/2 inhibitor	B. Kinase inhibitor	Investigational (Ph 2)	1.262	0.3	2.3	2.1	1.9	2.1	0.6	3.9	0	3.2	4.4	7	0.8	6.8	4.3	5.2	4.8	6.3	0	3.11111	3.11111	7	0	7	2.33764	5.738	AT9283	Aurora A & B, Jak2, Flt, Abl inhibitor
FIMM133800	AZD-8330	AZD-8330	4.098	MEK1/2 inhibitor	B. Kinase inhibitor	Investigational (Ph 1)	4.098	2.2	10.2	6.3	10.9	9.5	10.2	15.3	4.1	12.5	0	17.3	5.3	18.7	17.8	14.5	12.8	15.9	5.2	10.4833	10.4833	18.7	0	18.7	5.628	14.602	AZ191	DYRK1A inhibitor
FIMM100412	TAK-733	TAK-733	4.358	MEK1/2 inhibitor	B. Kinase inhibitor	Investigational (Ph 1)	4.358	0	7	3.4	6.2	5.9	4.9	11.3	1.3	11.2	0	11.8	3.3	12.4	14.7	9.1	10.2	8.8	3.2	6.92778	6.92778	14.7	0	14.7	4.4935	10.342	Enzastaurin	PKCbeta inhibitor
FIMM003751	Trametinib	Trametinib	1.522	MEK1/2 inhibitor	B. Kinase inhibitor	Approved	1.522	3.3	4.2	3.6	5.4	4.8	6	9.9	1.8	7.3	5	9.7	3.4	12.6	13.2	10.5	5.6	10.7	1.2	6.56667	6.56667	13.2	1.2	12	3.67215	11.678	Mitomycin C	Antineoplastic anatibiotic; DNA crosslinker
FIMM136384	Idasanutlin	Idasanutlin	8.084	MDM2 inhibitor	G. Apoptotic modulator	Probe	8.084	0.9	9.4	22.2	2	3.2	0.6	18.9	2	5.3	0.1	11	0	12.4	15.3	11.5	3.1	15.3	11.2	8.02222	8.02222	22.2	0	22.2	7.01993	14.116	KRN-633	VEGFR inhibitor
FIMM100381	Nutlin-3	Nutlin-3	3.096	MDM2 inhibitor	G. Apoptotic modulator	Probe	3.096	1.1	4.9	6.7	0	0	0	5	0	1.7	0	2.7	0	3.9	5.5	3.7	0	4.6	1.3	2.28333	2.28333	6.7	0	6.7	2.34452	3.604	Romidepsin	HDAC inhibitor
FIMM136412	AMG-232	AMG-232	2.09	MDM2 inhibitor	G. Apoptotic modulator	Investigational (Ph 2)	2.09								0	2.2	0	8.2	0	8.3	10.2	6.3	0	8.5	7.9	4.69091	4.69091	10.2	0	10.2	4.21081	8.11	VER 155008	HSP70 inhibitor
FIMM136498	SAR405838	SAR405838	6.744	MDM2 inhibitor	G. Apoptotic modulator	Investigational (Ph 1)	6.744								3.1	2.2	1	8.1	0.5	8.7	7.9	7.2	0	12	6.3	5.18182	5.18182	12	0	12	3.9947	5.256	GNE-0877	LRRK2 inhibitor
FIMM136451	UMI-77	UMI-77	14.69	MCL1 inhibitor	G. Apoptotic modulator	probe	14.69								7.9	12.7	8.4	5	10.8	11.9	19.1	11.6	12.9	15.6	20.1	12.3636	12.3636	20.1	5	15.1	4.5739	5.41	Fluorouracil	Antimetabolite
FIMM136476	Pyridoclax	Pyridoclax	1.222	MCL-1 inhibitor	G. Apoptotic modulator	probe	1.222								0.4	3.9	5.2	2	2.9	6.3	9.9	6.1	9	6.2	7	5.35455	5.35455	9.9	0.4	9.5	2.87728	8.678	GSK-J4	JMJD3 (histone demethylase) inhibitor
FIMM136488	A-1210477	A-1210477	7.602	MCL-1 inhibitor	G. Apoptotic modulator	probe	7.602								10.5	7.4	8.2	7.7	5.5	5.8	6.2	7.4	9.3	10.3	6.3	7.69091	7.69091	10.5	5.5	5	1.73923	2.898	Bryostatin 1	PKC activator
FIMM136491	GSK2879552	GSK2879552	2.224	LSD1 inhibitor	E. Differentiating/ epigenetic modifier	Investigational (Ph 1)	2.224								0	0	0	0	0	0	0	0	0	0	0	0	0	0	0	0	0	-2.224	Masitinib	KIT inhibitor
FIMM136401	GNE-0877	GNE-0877	0.498	LRRK2 inhibitor	B. Kinase inhibitor	probe	0.498								0	0	0.4	0	0	0	0	0.6	0	0	4.9	0.536364	0.536364	4.9	0	4.9	1.46169	4.402	ARRY-380	HER2 inhibitor
FIMM136417	GNE-7915	GNE-7915	0.288	LRRK2 inhibitor	B. Kinase inhibitor	probe	0.288								0	0.4	0.2	0	0	0	0	0	0	0.6	0	0.109091	0.109091	0.6	0	0.6	0.207145	0.312	Fingolimod	S1PR antagonist
FIMM136373	ONX-0914	ONX-0914	19.37	LMP7 (immunoproteasome)	X. Other	Probe	19.37	9.5	20.4	4.5	15.9	15.7		16	18.4	13.1	13.2	11	18.8	14.8	16.5	20.2	19.2	15.7	12.1	15	15	20.4	4.5	15.9	4.15843	1.03	Vemurafenib	B-Raf(V600E) inhibitor
FIMM136400	Darapladib	Darapladib	2.384	lipoprotein-associated phospholipase A2 inhibitor	X. Other	Investigational (Ph 3)	2.384								0	0	0	2.1	0	4.2	0	5.9	8	3.8	0	2.18182	2.18182	8	0	8	2.87987	5.616	GDC-0994	ERK inhibitor
FIMM115608	UNC1215	UNC1215	0.002	L3MBTL3 inhibitor	E. Differentiating/ epigenetic modifier	Probe	0.002	0	0	0	0	0	0	0	0	0	0	0	0	0	0	0	0.4	0	0	0.0222222	0.0222222	0.4	0	0.4	0.0942809	0.398	Doxorubicin	Topoisomerase II inhibitor
FIMM136386	Filanesib	Filanesib	10.114	KSP/Eg5 inhibitor	I. Kinesin inhibitor	Investigational (Ph 2)	10.114	7.4	0	2	12.2	7.4		15.6	7	2.1	0	0	0	0	7.8	11.7	7.9	1.7	0	4.87059	4.87059	15.6	0	15.6	5.11661	5.486	Bendamustine	Nitrogen mustard alkylating agent
FIMM133853	OSI-930	OSI-930	0	KIT, VEGFR inhibitor	B. Kinase inhibitor	Investigational (Ph 1)	0	0	0	0	0	0	0	0	0	0	0	0	0	0	0	0	0.5	0	0	0.0277778	0.0277778	0.5	0	0.5	0.117851	0.5	Milciclib	CDK2 inhibitor
FIMM136495	Pexidartinib	Pexidartinib	0.88	KIT, CSF1R, FLT3 inhibitor	B. Kinase inhibitor	Investigational (Ph 3)	0.88								0.4	1.7	1.6	0.7	4.1	2.6	0	2.9	3.3	1.3	0	1.69091	1.69091	4.1	0	4.1	1.38597	3.22	Lasofoxifene	Selective estrogen receptor modulator
FIMM003791	Masitinib	Masitinib	4.188	KIT inhibitor	B. Kinase inhibitor	Investigational (Ph 3)	4.188	3	3.7	3	8.5	2.5	3.7	7.2	1.9	4	4.1	2.6	4	5.2	2.4	4.8	8.3	4.6	4.5	4.33333	4.33333	8.5	1.9	6.6	1.92568	4.312	C646	p300/CREB-binding protein (CBP) inhibitor
FIMM003734	Cediranib	Cediranib	0.874	KDR/Flt/VEGFR inhibitor	B. Kinase inhibitor	Investigational (Ph 3)	0.874	0	0	0	6.5	0	2.9	6.4	0	0	0	1.6	0	0	0	0.9	4.8	0	2.7	1.43333	1.43333	6.5	0	6.5	2.27958	5.626	Palbociclib	CDK inhibitor (Cdk4/6)
FIMM003268	Orantinib	Orantinib	0.358	KDR, FGFR, PDGFR inhibitor	B. Kinase inhibitor	Investigational (Ph 3)	0.358	0	0.2	0.8	1.3	0.5	0	0.5	0	0	0	0	0	0	0	1.2	0	1.7	0	0.344444	0.344444	1.7	0	1.7	0.54581	1.342	AZD-8186	PI3Kbeta inhibitor
FIMM136381	Tanzisertib	Tanzisertib	0	JNK1, 2, 3 inhibitor	B. Kinase inhibitor	Investigational (Ph 2)	0	0	0	1.1	2.6	0	0	0	0	0	0	0	0	0	1	0	3	0	0	0.427778	0.427778	3	0	3	0.92914	3	Olaparib	PARP inhibitor
FIMM136383	Bentamapimod	Bentamapimod	1.438	JNK inhibitor	B. Kinase inhibitor	Investigational (Ph 1)	1.438	0.8	0	0.1	0	0.2	0	1.2	0	0.2	0.5	1.9	0	1.3	0.3	1.1	4.7	0	0.4	0.705556	0.705556	4.7	0	4.7	1.14557	3.262	BAY 87-2243	HIF1alpha inhibitor
FIMM115607	GSK-J4	GSK-J4	12.68	JMJD3 (histone demethylase) inhibitor	E. Differentiating/ epigenetic modifier	Probe	12.68	7.9	14	17	12.2	9.7	15	14.5	16	15.2	6.5	6.7	5.9	13	15.5	8.2	12	9.9	13.7	11.8278	11.8278	17	5.9	11.1	3.61887	4.32	Fedratinib	JAK2-selective inhibitor
FIMM003776	Tofacitinib	Tofacitinib	1.384	JAK3, JAK2(V617F) inhibitor	B. Kinase inhibitor	Approved	1.384	0	0	0	0.4	0	0	0	0	0	0	0	0	0	0	0	1.3	0	0	0.0944444	0.0944444	1.3	0	1.3	0.315244	-0.084	KU-60019	ATM inhibitor
FIMM133794	Fedratinib	Fedratinib	6.994	JAK2-selective inhibitor	B. Kinase inhibitor	Investigational (Ph 2)	6.994	0.1	7.6	7.5	11	3.7	8.2	8.8	6.3	5.2	5.9	6	5.2	4.9	6.4	5.8	7.8	5.1	5.5	6.16667	6.16667	11	0.1	10.9	2.29039	4.006	SB 743921	Mitotic inhibitor. Eg5/KSP inhibitor
FIMM100347	Gandotinib	Gandotinib	4.528	JAK2 inhibitor	B. Kinase inhibitor	Investigational (Ph 2)	4.528	6.8	1.2	1.9	10.5	4.9	9.7	11	6.3	6.8	3.3	3.6	2.6	0.8	5	5.1	8.1	4.9	5.7	5.45556	5.45556	11	0.8	10.2	3.02153	6.472	Mepacrine	Unclear. PLA2 inhibitor. NF-kB inhibitor, p53 activator
FIMM133901	XL019	XL019	1.1	JAK2 inhibitor	B. Kinase inhibitor	Investigational (Ph 1)	1.1	0	0	0	1.5	0.2	0	0.7	0	0	0	0	0	0	0	0	2	0	0.4	0.266667	0.266667	2	0	2	0.577011	0.9	Rebastinib	Allosteric ABL, FLT3, TIE2, TRKA inhibitor
FIMM115485	BMS-911543	BMS-911543	2.22	JAK2 inhibitor	B. Kinase inhibitor	Investigational (Ph 1)	2.22	0	0	0	2.2	0	1.4	0.1	0	0.1	0	0	0	0	0	0	2.7	0	0	0.361111	0.361111	2.7	0	2.7	0.831822	0.48	Amuvatinib	Broad spectrum TK inhib
FIMM003756	Ruxolitinib	Ruxolitinib	3.996	JAK1&2 inhibitor	B. Kinase inhibitor	Approved	3.996	0	0	0	0.8	0	0	0	0	0	0	0	0	0	0	0	3.4	0	0	0.233333	0.233333	3.4	0	3.4	0.812404	-0.596	Sunitinib	Broad TK inhibitor
FIMM100396	AZD1480	AZD1480	0.778	JAK1/2, FGFR inhibitor	B. Kinase inhibitor	Investigational (Ph 1)	0.778	0	0	0.5	5.4	0	4.3	6.1	5.1	4.2	0.5	2.2	0	0	2	0.6	2.4	0.6	2.3	2.01111	2.01111	6.1	0	6.1	2.12572	5.322	Sonolisib	PI3K inhibitor, pan-class I. Irreversible
FIMM136440	Filgotinib	Filgotinib	2.222	JAK1-selective inhibitor	B. Kinase inhibitor	Investigational (Ph 2)	2.222								0	0.2	0	0	0	0.5	0	0	1.7	1.3	0	0.336364	0.336364	1.7	0	1.7	0.602117	-0.522	Cabazitaxel	Taxane microtubule stabilizer, antimitotic
FIMM109441	Momelotinib	Momelotinib	6.166	JAK1 & 2 inhibitor	B. Kinase inhibitor	Investigational (Ph 2)	6.166	0	0.1	2.4	7.9	3.2	1.7	4.9	0.5	2.3	3.2	1.4	2.7	0.6	3.3	2.5	3.5	2.1	6	2.68333	2.68333	7.9	0	7.9	2.04227	1.734	RD162	AR antagonist
FIMM136438	Cerdulatinib	Cerdulatinib	4.624	JAK, SYK inhibitor	B. Kinase inhibitor	Investigational (Ph 1)	4.624								0	0.5	0	0	0	0	0.1	0	0	0	5.6	0.563636	0.563636	5.6	0	5.6	1.67706	0.976	LY-294002	PI3K inhibitor
FIMM133788	Baricitinib	Baricitinib	2.12	JAK inhibitor	B. Kinase inhibitor	Investigational (Ph 2)	2.12	0	0	0	0	1	0	0	0	0	0.7	0	0	0	0	0	0.3	0	0	0.111111	0.111111	1	0	1	0.282612	-1.12	Imiquimod	Immunomodulatory agent, TLR7 agonist
FIMM000914	Deferoxamine	Deferoxamine	0.966	Iron chelator	X. Other	Approved (non-oncology)	0.966	0	0	0	0	0	0	0	0	0	0	0	0	0	0	0	0	0	0	0	0	0	0	0	0	-0.966	ARN 509	AR antagonist
FIMM133903	IRAK1/4 inhibitor	IRAK1/4 inhibitor	0	IRAK1/4 inhibitor	B. Kinase inhibitor	Probe	0	0	0	0	0	0	0	0	0	0	0	0	0	0	0	0	0	0	0	0	0	0	0	0	0	0	PF-670462	CK1epsilon and CK1delta inhibitor
FIMM133783	TRAM-34	TRAM-34	0	intermediate-conductance Ca2+-activated K+ channel inh.	X. Other	Probe	0	0	0	0	0.2	1.8		0	0	0	0	0	0	0	0	0	0	0	0	0.117647	0.117647	1.8	0	1.8	0.436227	1.8	OTX015	BET family inhibitor
FIMM109458	1-methyl-D-tryptophan	1-methyl-D-tryptophan	0.178	Indolamine 2,3-dioxygenase 1 and 2 inhibitor	X. Other	Investigational (Ph 2)	0.178	0	0	0.3	0	0	0	0	0	0	0	0	0	0	0	0	0	0	0	0.0166667	0.0166667	0.3	0	0.3	0.0707107	0.122	Finasteride	type II 5-alpha reductase inhibitor
FIMM115483	AVN944	AVN944	4.746	IMPDH inhibitor	H. Metabolic modifier	Investigational (Ph 2)	4.746	10.9	5.6	11.1	13.8	11.5	4.4	14.4	6	12	5.1	3.1	7.6	14	13.9	8.1	8.1	13.9	5.4	9.38333	9.38333	14.4	3.1	11.3	3.86633	9.654	Onalespib	HSP90 inhibitor
FIMM000484	Methylprednisolone	Methylprednisolone	0	Immunosuppressant	D. Immunomodulatory	Approved	0	0	0.6	5.1	0.4	0		0.1	0	0	0	0	0	0	2.6	0	1.8	0	0	0.623529	0.623529	5.1	0	5.1	1.36772	5.1	PF 431396	FAK/PYK2 inhibitor
FIMM000227	Dexamethasone	Dexamethasone	0	Immunosuppresant; glucocorticoid	D. Immunomodulatory	Approved	0	0	1	3.3	2	0		0	0	0	0	0	0.5	0	4.8	4.1	2.8	0	0	1.08824	1.08824	4.8	0	4.8	1.6526	4.8	Oprozomib	proteasome (20 S) inhibitor
FIMM000390	Thalidomide	Thalidomide	0.066	Immunosuppresant	D. Immunomodulatory	Approved	0.066	0	0	0.2	0	0.1		0	0	0	0	0	0	0	1.2	0	1.6	0.4	0	0.205882	0.205882	1.6	0	1.6	0.466999	1.534	deltarasin	Ras-PDEdelta inhibitor
FIMM000464	Imiquimod	Imiquimod	0.994	Immunomodulatory agent, TLR7 agonist	D. Immunomodulatory	Approved	0.994	0	0	0	0	0		0	0	0	0	0	0	0	0	0	4.8	0	0	0.282353	0.282353	4.8	0	4.8	1.16417	3.806	Nutlin-3	MDM2 inhibitor
FIMM133797	Pomalidomide	Pomalidomide	0	Immunomodulatory agent, anti-angiogenic	D. Immunomodulatory	Approved	0	0	0	0	0	0		0	0	0	0	0	0	0	0	0	0	0	0	0	0	0	0	0	0	0	MK-0752	gamma-secretase/notch inhibitor
FIMM000523	Prednisone	Prednisone	0	Immunomodulatory agent	D. Immunomodulatory	Approved	0	0	0	0	0.3	0		0	0	0	0	0	0	0	0	0	4.9	0	0	0.305882	0.305882	4.9	0	4.9	1.1861	4.9	Belinostat	HDAC inhibitor
FIMM000519	Prednisolone	Prednisolone	0	Immunomodulatory agent	D. Immunomodulatory	Approved	0	0	0	0	0	0		0	0	0	0	0	0	0	1.3	0.1	0.3	0	0	0.1	0.1	1.3	0	1.3	0.318198	1.3	VGX-1027	Immunomodulator
FIMM000469	Levamisole	Levamisole	0	Immunomodulatory agent	D. Immunomodulatory	Approved	0	0	0	0	0	0		0	0	0	0	0	0	0	0	0	0.7	0	0	0.0411765	0.0411765	0.7	0	0.7	0.169775	0.7	Patupilone	Mitotic inhibitor, epothilone microtubule stabilizer
FIMM003782	Lenalidomide	Lenalidomide	0.16	Immunomodulatory	D. Immunomodulatory	Approved	0.16	0	0	0	0.1	0		1	0	0	0	0	0	0	0.1	1.8	2.8	0	0	0.341176	0.341176	2.8	0	2.8	0.795345	2.64	VE-821	ATR inihibitor
FIMM136365	VGX-1027	VGX-1027	0.224	Immunomodulator	D. Immunomodulatory	Investigational (Ph 1)	0.224	0	3.8	0.4	0	0		0	0	0	0.3	0	0	2.1	0	1.2	2	0	0	0.576471	0.576471	3.8	0	3.8	1.08658	3.576	Bafetinib	Abl, Lyn inhibitor
FIMM133900	TPCA-1	TPCA-1	4.042	IKK-2 inhibitor	B. Kinase inhibitor	Probe	4.042	1	0	1.1	6.8	2.8	3.3	7	2.6	3.7	3.5	2.9	0.1	0.5	3.7	0.6	3.2	1.5	2.5	2.6	2.6	7	0	7	2.00968	2.958	BMS863233	Cdc7 inhibitor
FIMM133897	PHA 408	PHA 408	5.29	IKK-2 inhibitor	B. Kinase inhibitor	Probe	5.29	2.8	4.7	6.1	6.6	3.2	5.2	5.8	5.2	5.2	6	5.8	5.8	5.5	6.7	6.6	6.5	5.9	5.2	5.48889	5.48889	6.7	2.8	3.9	1.0704	1.41	AGI-6780	IDH2-R140Q inhibitor
FIMM133898	PS-1145	PS-1145	0.178	IKK-2 inhibitor	B. Kinase inhibitor	Probe	0.178	0.1	0.1	0	0	1.1	0	0	0	0	0.4	0	0	0	0	0	0.3	0	0	0.111111	0.111111	1.1	0	1.1	0.272005	0.922	Givinostat	HDAC inhibitor
FIMM003772	Linsitinib	Linsitinib	0.42	IGF1R, IR inhibitor	B. Kinase inhibitor	Investigational (Ph 2)	0.42	0.1	0	1.1	1.5	0.8	0.7	0	0	0	0	1.5	0	1.4	4.2	2.3	5.6	4.9	0	1.33889	1.33889	5.6	0	5.6	1.79612	5.18	Ruboxistaurin	PKCbeta inhibitor
FIMM133779	GSK-1838705A	GSK-1838705A	0.41	IGF1R, INSR, ALK inhib	B. Kinase inhibitor	Probe	0.41	0	0.1	1.6	0.7	0	3.9	2.2	0	0	0	0.2	1.9	3.8	4.6	6.9	8.1	7.1	5.2	2.57222	2.57222	8.1	0	8.1	2.80688	7.69	Itraconazole	antifungal, hedgehog signaling inhibitor
FIMM133780	GSK-1904529A	GSK-1904529A	0	IGF1R, INSR inhib	B. Kinase inhibitor	Probe	0	0	0	0	0	0	1.2	0	0	0	0	1.9	0	0	7.7	1.1	3.1	3.9	0	1.05	1.05	7.7	0	7.7	2.03679	7.7	NVP-LGK974	PORCN inhibitor
FIMM003749	BMS-754807	BMS-754807	2.29	IGF1R inhibitor	B. Kinase inhibitor	Investigational (Ph 2)	2.29	8	0	10.5	12.4	1.8	12.8	14.2	8.7	11.3	3.1	11.2	6.2	4.3	19.7	11.9	9.6	22.9	8.3	9.82778	9.82778	22.9	0	22.9	5.78393	20.61	Valrubicin	Topoisomerase II inhibitor
FIMM133878	NVP-AEW541	NVP-AEW541	6.34	IGF1R inhibitor	B. Kinase inhibitor	Investigational (Ph 1)	6.34	5.4	5.1	6.5	7.5	1.7	7.6	6.2	5.4	6.6	4.7	7.4	5.8	5.8	9	8.4	11.4	10.4	5.5	6.68889	6.68889	11.4	1.7	9.7	2.22549	5.06	Silmitasertib	CSNK2A1 inhibitor
FIMM136501	Epacadostat	Epacadostat	0.002	IDO inhibitor	D. Immunomodulatory	Investigational (Ph 2)	0.002								0	0	0	0	0	0	0	0	0.6	0	0	0.0545455	0.0545455	0.6	0	0.6	0.180907	0.598	Bentamapimod	JNK inhibitor
FIMM136371	NLG919	NLG919	0	IDO inhibitor	D. Immunomodulatory	Investigational (Ph 1)	0	0	0.1	0	0	0		0	1.5	0	0	0	0	0.3	0	0.2	0	0.2	0	0.135294	0.135294	1.5	0	1.5	0.363904	1.5	Exemestane	Aromatase inhibitor
FIMM136387	AGI-6780	AGI-6780	0.606	IDH2-R140Q inhibitor	H. Metabolic modifier	Probe	0.606	2.3	0	2	0.6	4	0.6	1.4	0	0	0.5	0	0.2	0	1.5	0	2.6	0.2	0	0.883333	0.883333	4	0	4	1.16984	3.394	Rabusertib	Chk1 inhibitor
FIMM133832	AGI-5198	AGI-5198	1.034	IDH1 R132H/R132C inhibitor	H. Metabolic modifier	Probe	1.034	0	0	0	0	0	0	0	0	0	0	0	0	0	0	0	0	0	0	0	0	0	0	0	0	-1.034	Pexidartinib	KIT, CSF1R, FLT3 inhibitor
FIMM133892	LCL161	LCL161	3.662	IAPs, SMAC mimetic	G. Apoptotic modulator	Investigational (Ph 2)	3.662	0	0	0	0.6	0.5	0.9	0.5	1.8	0	0	0	3.1	1.3	0	2.7	4.6	0.2	0	0.9	0.9	4.6	0	4.6	1.33108	0.938	Melphalan	Nitrogen mustard alkylating agent
FIMM133891	Birinapant	Birinapant	3.36	IAPs, SMAC mimetic	G. Apoptotic modulator	Investigational (Ph 2)	3.36	0	0	0	0	0.2	0	0	1	0	0	0	0	0	0	0	0	0	0	0.0666667	0.0666667	1	0	1	0.237635	-2.36	Fasudil	ROCK, PKA, PKG, PRK inhibitor, prodrug
FIMM115488	Radicicol	Radicicol	14.048	HSP90 inhibitor	K. HSP inhibitor	Probe	14.048	0.9	14.7	9.3	13	12.3		18.8	7	13.2	10.1	8.4	1.7	0	21	20	14.4	11.9	12.4	11.1235	11.1235	21	0	21	6.20529	6.952	2-methoxyestradiol	Angiogenesis inhibitor
FIMM133782	Ganetespib	Ganetespib	13.632	HSP90 inhibitor	K. HSP inhibitor	Investigational (Ph 3)	13.632	14.3	13.4	15.3	16.6	16.5		20.7	12.1	11.2	14.1	13.4	7	15.6	24	20	14.2	17.6	15.4	15.3765	15.3765	24	7	17	3.89046	10.368	AMG-900	pan-Aurora inhibitor
FIMM003717	Tanespimycin	Tanespimycin	9.376	HSP90 inhibitor	K. HSP inhibitor	Investigational (Ph 2)	9.376	18.2	20.7	20.7	18.1	17.9		28.2	17.5	14.1	17.2	19.6	10.6	18.7	25.9	26.1	17	23.2	20.4	19.6529	19.6529	28.2	10.6	17.6	4.38721	18.824	I-BET151	BET family inhibitor
FIMM003718	Alvespimycin	Alvespimycin	7.312	HSP90 inhibitor	K. HSP inhibitor	Investigational (Ph 2)	7.312	10.7	11.1	12.6	12.5	14.1		21.6	9.6	10.8	13.9	12.6	6.2	13.5	18.8	19.4	12.8	16	14.4	13.5647	13.5647	21.6	6.2	15.4	3.77921	14.288	Hydroxyfasudil	ROCK, PKA, PKG, PRK inhibitor
FIMM003764	Luminespib	Luminespib	15.56	HSP90 inhibitor	K. HSP inhibitor	Investigational (Ph 2)	15.56	16.3	19.9	17.4	19.5	19.2		28.7	15	14.2	16.2	20.6	11.3	18.7	27.6	24.8	19.4	22.2	19.8	19.4588	19.4588	28.7	11.3	17.4	4.53405	13.14	Cytarabine	Antimetabolite, interferes with DNA synthesis
FIMM003722	BIIB021	BIIB021	13.562	HSP90 inhibitor	K. HSP inhibitor	Investigational (Ph 2)	13.562	12.4	12.5	11.7	16.9	20		20.4	11.5	16.8	19.5	12.9	8.7	14.1	23	19.5	16.1	16.2	15.6	15.7529	15.7529	23	8.7	14.3	3.87252	9.438	Teniposide	Topoisomerase II inhibitor
FIMM136434	Onalespib	Onalespib	10.246	HSP90 inhibitor	K. HSP inhibitor	Investigational (Ph 2)	10.246								7	7.8	7.8	9.1	1.8	9.5	13	13.9	10.2	10.2	8.4	8.97273	8.97273	13.9	1.8	12.1	3.19721	3.654	Aldoxorubicin	Topo II, albumin
FIMM133792	CUDC-305	CUDC-305	10.16	HSP90 inhibitor	K. HSP inhibitor	Investigational (Ph 1)	10.16	10.7	11.8	10.8	14.6	11.3		18	11.2	8.8	10.4	11.1	6.1	13.5	20.8	17.9	13.5	15.8	13.2	12.9118	12.9118	20.8	6.1	14.7	3.65699	10.64	Motesanib	VEGFR, PDGFR, Ret, Kit inhibitor
FIMM100392	VER 155008	VER 155008	0.68	HSP70 inhibitor	K. HSP inhibitor	Probe	0.68	0.4	0	0	0.4	3.2		0.3	1.3	0.7	0.8	0.5	0	5.1	4.2	3.6	4	3	0.3	1.63529	1.63529	5.1	0	5.1	1.76704	4.42	Nilutamide	Nonsteroidal antiandrogen
FIMM000143	Lovastatin	Lovastatin	0	HMG-CoA reductase inhibitor	H. Metabolic modifier	approved (non-oncology)	0	1.5	0	0	1	0	0	0	0.1	0	0	0	0	0.8	0	1.5	4.7	0	0	0.533333	0.533333	4.7	0	4.7	1.16619	4.7	Tanzisertib	JNK1, 2, 3 inhibitor
FIMM000255	Simvastatin	Simvastatin	0.962	HMG CoA reductase inhibitor	H. Metabolic modifier	Approved (non-oncology)	0.962	0	0	0.3	2.5	0	0	1	0	0	0	0	0	3	1.5	2.8	10	0.1	0.7	1.21667	1.21667	10	0	10	2.42881	9.038	XAV-939	Tankyrase-1 and -2
FIMM003569	Pravastatin	Pravastatin	0.112	HMG CoA reductase inhibitor	H. Metabolic modifier	Approved (non-oncology)	0.112	0	0	0	1	0	0	0	0	0	0	0.1	0	0	0	0.2	8.8	0	3.2	0.738889	0.738889	8.8	0	8.8	2.15438	8.688	Afuresertib	AKT1-selective inhibitor
FIMM109447	Atorvastatin	Atorvastatin	5.122	HMG CoA reductase inhibitor	H. Metabolic modifier	Approved	5.122	4	4.5	2	6.4	3	3.3	4.7	3.7	0	0	2.2	2.5	6	7.4	7.5	18.5	1.8	0.3	4.32222	4.32222	18.5	0	18.5	4.23078	13.378	IOX-1	2-Oxoglutarate Oxygenase Inhibitor
FIMM136458	BAY 87-2243	BAY 87-2243	7.084	HIF1alpha inhibitor	E. Differentiating/ epigenetic modifier	Investigational (Ph 1)	7.084								4.1	0	0	0	1.5	0.1	0	0	11.1	0	2.6	1.76364	1.76364	11.1	0	11.1	3.38859	4.016	Abexinostat	HDAC1-selective inhibitor
FIMM115471	FG-4592	FG-4592	1.894	HIF prolyl hydroxylase inhibitor	E. Differentiating/ epigenetic modifier	Investigational (Ph 2)	1.894	0	0	0.4	0.6	0	0	0	0	0	0	0	0	0	4.2	0.9	1.3	0	0.1	0.416667	0.416667	4.2	0	4.2	1.0159	2.306	TPCA-1	IKK-2 inhibitor
FIMM000274	Lapatinib	Lapatinib	0	HER2, EGFR inhibitor	B. Kinase inhibitor	Approved	0	0	0	0	0.6	0	0	1.3	0.5	0	0	0	0	0.2	3.1	6.4	0.6	0	0	0.705556	0.705556	6.4	0	6.4	1.61445	6.4	Omacetaxine	Protein synthesis inhib (80 S ribosome)
FIMM133859	TAK-285	TAK-285	0.356	HER2 inhibitor	B. Kinase inhibitor	Investigational (Ph 1)	0.356	0.5	0	0	0	0	3.1	0.9	0.3	0.8	0.4	0	0	0	2.4	5.8	0	0	0	0.788889	0.788889	5.8	0	5.8	1.52928	5.444	Pilaralisib	PI3K inhibitor. Pan-class I
FIMM133849	ARRY-380	ARRY-380	0	HER2 inhibitor	B. Kinase inhibitor	Investigational (Ph 1)	0	0	0	1.3	1.1	0	0.1	0.2	1.5	1	2.1	0.2	0	1.1	0	2.2	4.3	0.8	0	0.883333	0.883333	4.3	0	4.3	1.13202	4.3	Oxaliplatin	Platinum-based antineoplastic agent
FIMM003721	Serdemetan	Serdemetan	3.008	HDM2-p53 antagonist	G. Apoptotic modulator	Investigational (Ph 1)	3.008	2	0	1.3	3.2	1.2	3.7	5.4	3	0.8	0	0.7	0.9	4.7	4.1	3.8	8.3	3.2	1.1	2.63333	2.63333	8.3	0	8.3	2.16958	5.292	Rucaparib	PARP inhibitor
FIMM136467	PCI-34051	PCI-34051	0	HDAC8 inhibitor	E. Differentiating/ epigenetic modifier	probe	0								0	0	0	0	0	0	0	0	0.1	0	0	0.00909091	0.00909091	0.1	0	0.1	0.0301511	0.1	A-1210477	MCL-1 inhibitor
FIMM109446	Tubastatin A	Tubastatin A	0.12	HDAC6 inhibitor	E. Differentiating/ epigenetic modifier	Probe	0.12	0	1.3	2.5	3.7	0.2	0	0.1	0	0	0	0.2	0	1.7	0.4	1.4	5.1	1.7	0	1.01667	1.01667	5.1	0	5.1	1.47578	4.98	Resminostat	HDAC1, 3, 6 inhibitor
FIMM109445	Tubacin	Tubacin	1.254	HDAC6 inhibitor	E. Differentiating/ epigenetic modifier	Probe	1.254	0	0	0.2	0.1	0	0	0	0	0	0	0	0	0	0	0	0	0	0	0.0166667	0.0166667	0.2	0	0.2	0.0514496	-1.054	Etoposide	Topoisomerase II inhibitor
FIMM136374	RGFP966	RGFP966	0.43	HDAC3 inhibitor	E. Differentiating/ epigenetic modifier	Probe	0.43	0	0	0	1.3	0	0	2.5	0	0	0	0	0	0	2.5	0	0	0	0.1	0.355556	0.355556	2.5	0	2.5	0.837519	2.07	Spebrutinib	BTK inhibitor
FIMM136369	CUDC-907	CUDC-907	30.69	HDAC1/2/3/10, PI3Kalpha inhibitor	E. Differentiating/ epigenetic modifier	Investigational (Ph 1)	30.69	13.2	22.1	17.9	26.2	23.7	10.4	28.6	31.1	14.5	19.9	13.8	17.7	16	26.9	25.7	22.6	16	20.1	20.3556	20.3556	31.1	10.4	20.7	5.8767	0.41	Dovitinib	FGFR inhibitor
FIMM136390	Resminostat	Resminostat	4.938	HDAC1, 3, 6 inhibitor	E. Differentiating/ epigenetic modifier	Investigational (Ph 2)	4.938	0.3	3.3	5.1	4.4	3.5	0.2	2.7	7.8	0.3	4.4	0.3	1.3	2.7	4.4	4.2	4.8	4.2	1.5	3.07778	3.07778	7.8	0.2	7.6	2.09637	2.862	Thio-TEPA	Alkylating agent
FIMM136481	Abexinostat	Abexinostat	14.342	HDAC1-selective inhibitor	E. Differentiating/ epigenetic modifier	Investigational (Ph 2)	14.342								9.5	4.1	10.7	1.4	5.3	7	17.3	11	9.6	5.9	13	8.61818	8.61818	17.3	1.4	15.9	4.47053	2.958	OSU-03012	PDPK1 inhibitor
FIMM133776	Rocilinostat	Rocilinostat	3.48	HDAC-6 selective inhibitor	E. Differentiating/ epigenetic modifier	Investigational (Ph 1)	3.48	0.7	4.3	3.6	3.9	2.1	0	2.1	8.1	0	3.5	2.3	1.8	3	3.4	5.4	5.2	5.3	0.3	3.05556	3.05556	8.1	0	8.1	2.15904	4.62	Bortezomib	Proteasome inhibitor (26S subunit)
FIMM100383	Mocetinostat	Mocetinostat	6.45	HDAC inhibitor (HDAC1 & 2-selective)	E. Differentiating/ epigenetic modifier	Investigational (Ph 2)	6.45	4	3.3	5.8	7.7	6.2	1.4	5.6	8.3	1.2	6.7	2.5	5.2	5.4	8.4	8.5	8.3	4	3.4	5.32778	5.32778	8.5	1.2	7.3	2.39578	2.05	Uramustine	Alkylating agent
FIMM003748	Tacedinaline	Tacedinaline	0.162	HDAC inhibitor	E. Differentiating/ epigenetic modifier	Investigational (Ph 3)	0.162	0	0	0.7	0	0	0	0	0	0.1	1.1	1.5	0	0.8	0	0.2	2.1	2	0	0.472222	0.472222	2.1	0	2.1	0.729065	1.938	Vatalanib	VEGFR-1 & -2 inhibitor
FIMM136465	Givinostat	Givinostat	4.108	HDAC inhibitor	E. Differentiating/ epigenetic modifier	Investigational (Ph 2)	4.108								7.5	0	3	0	0	0.5	0.9	5.2	5	4.4	0	2.40909	2.40909	7.5	0	7.5	2.71789	3.392	Lomeguatrib	O6-methylguanine-DNA methyltransferase inhibitor
FIMM003788	Entinostat	Entinostat	5.438	HDAC inhibitor	E. Differentiating/ epigenetic modifier	Investigational (Ph 2)	5.438	0.4	0.3	0	4.8	1.9	0	3.8	8	0	3.3	0	0.5	2.4	2.5	2.9	5.2	2.1	0.8	2.16111	2.16111	8	0	8	2.23505	2.562	SGC0946	DOT1L inhibitor
FIMM100399	Quisinostat	Quisinostat	12.012	HDAC inhibitor	E. Differentiating/ epigenetic modifier	Investigational (Ph 2)	12.012	3.4	7.5	5	7	9.6	2.4	8.7	9	2.3	6.7	1.7	4.8	5	7	8.7	6.2	4.2	3.4	5.7	5.7	9.6	1.7	7.9	2.48572	-2.412	Lenalidomide	Immunomodulatory
FIMM133784	Pracinostat	Pracinostat	14.396	HDAC inhibitor	E. Differentiating/ epigenetic modifier	Investigational (Ph 2)	14.396	0	6.8	5.8	7.9	9.2	2.7	10.1	10.8	1.6	7.6	3.5	5.7	5.7	9.5	9.4	9.1	4.6	6.2	6.45556	6.45556	10.8	0	10.8	3.08034	-3.596	Sotrastaurin	PKC inhibitor
FIMM133785	AR-42	AR-42	10.316	HDAC inhibitor	E. Differentiating/ epigenetic modifier	Investigational (Ph 1)	10.316	2.7	5.8	4.4	7.5	6.9	0.3	9.3	7.3	1.6	5.4	3.4	3.6	5.4	7.5	7.3	6.6	8.8	4.5	5.46111	5.46111	9.3	0.3	9	2.46604	-1.016	AMG-925	FLT-3, CDK4 inhibitor
FIMM003744	Belinostat	Belinostat	10.5	HDAC inhibitor	E. Differentiating/ epigenetic modifier	Approved (US)	10.5	3.9	5.1	5.1	8	7.3	1	9.4	14.1	1.5	5.4	3.2	4.3	5.4	8.6	7.7	6.7	3.9	2.2	5.71111	5.71111	14.1	1	13.1	3.19078	3.6	UM729	Enhancer of aryl hydrocarbon receptor (AhR) antagonists
FIMM003783	Panobinostat	Panobinostat	14.136	HDAC inhibitor	E. Differentiating/ epigenetic modifier	Approved (US)	14.136	2.9	8.3	5.2	8.3	8.6	2.3	9.9	12.9	3	7.2	4.8	4.9	5.8	9.5	11	7.5	5.8	6.5	6.91111	6.91111	12.9	2.3	10.6	2.89094	-1.236	VX 745	p38MAPK inhibitor
FIMM003787	Vorinostat	Vorinostat	4.38	HDAC inhibitor	E. Differentiating/ epigenetic modifier	Approved	4.38	0.8	5	3.7	5.9	4.2	0.2	6.9	9.7	1.6	5.6	2.6	4.1	4.7	5.1	6.3	8.2	5.3	2.2	4.56111	4.56111	9.7	0.2	9.5	2.47936	5.32	VS-4718	FAK inhibitor
FIMM136480	Romidepsin	Romidepsin	26.1	HDAC inhibitor	E. Differentiating/ epigenetic modifier	Approved	26.1								28.4	14.4	20.3	15.2	21	18.9	30.6	30.1	26.1	16.7	19	21.8818	21.8818	30.6	14.4	16.2	5.93107	4.5	Entinostat	HDAC inhibitor
FIMM100372	Valproic acid	Valproic acid	0	HDAC inhibitor	E. Differentiating/ epigenetic modifier	Approved	0	0	0	0	0	0	0	0	0.2	0	0	0	0	0	0	0	0	0	0	0.0111111	0.0111111	0.2	0	0.2	0.0471405	0.2	Triciribine	AKT inhibitor
FIMM003723	CUDC-101	CUDC-101	12.644	HDAC & EGFR, Her2 inhibitor	B. Kinase inhibitor	Investigational (Ph 1)	12.644	4.7	12.4	9.5	13.9	12.6	5.8	19.7	19.4	4.1	11.9	6.8	7.4	8.5	14.5	18.1	10.4	5.5	10.7	10.8833	10.8833	19.7	4.1	15.6	4.89024	7.056	GSK-1070916	AURb, AURc inhibitor
FIMM133805	Tideglusib	Tideglusib	0.04	GSK3 inhibitor	B. Kinase inhibitor	Investigational (Ph 2)	0.04	0	0	0	0	0.5	0	0	0	0	0	0	0	0	0	0	0	0	0	0.0277778	0.0277778	0.5	0	0.5	0.117851	0.46	Selinexor	CRM1 inhibitor
FIMM133880	AZD-1080	AZD-1080	0.06	GSK3 inhibitor	B. Kinase inhibitor	Investigational (Ph 1)	0.06	0.2	1.6	0	0	0	0	0	0	0	0	0	0	0	0	0.5	0	0	0	0.127778	0.127778	1.6	0	1.6	0.387762	1.54	Marimastat	MMP-9, MMP-1, MMP-2, MMP-14, MMP-7 inhibitor
FIMM000257	Goserelin	Goserelin	0	Gonadotropin releasing hormone superagonist	F. Hormone therapy	Approved	0	0	0.7	0	0	0		0	0	0	0	0	0	0	0	0	0	0	0	0.0411765	0.0411765	0.7	0	0.7	0.169775	0.7	Auranofin	Antirheumatic agent
FIMM023831	Bleomycin	Bleomycin	2.22	Glycopeptide antibiotic; causes DNA breaks	A. Conv. Chemo	Approved	2.22	0	2.1	0.4	1	1.2		13.6	4	2.2	0	3.8	0.7	3.4	5.1	3.8	0	3.1	2.2	2.74118	2.74118	13.6	0	13.6	3.2255	11.38	SGC-CBP30	CREBBP/EP300 bromodomain inhibitor
FIMM100411	MK-0752	MK-0752	0	gamma-secretase/notch inhibitor	X. Other	Investigational (Ph 2)	0	0	0	0	2.5	0.2		0.8	0.4	0	0	0	0	0	0	0.5	3.6	0	0	0.470588	0.470588	3.6	0	3.6	1.01659	3.6	Galiellalactone	STAT3-DNA interaction inhibitor
FIMM003737	Tarenflurbil	Tarenflurbil	0	Gamma-secretase inhibitor	X. Other	Investigational (Ph 3)	0	0	0	0.1	0	0		0	0	0	0	0	0	0	0	0.6	0.4	0	0	0.0647059	0.0647059	0.6	0	0.6	0.169341	0.6	Lestaurtinib	FLT3, JAK2, TrkA, TrkB, TrkC inhibitor
FIMM115610	UNC0642	UNC0642	3.716	G9a/GLP inhibitor	E. Differentiating/ epigenetic modifier	Probe	3.716	1.6	4.7	6.5	6.8	2.5	6	5.6	4.3	6.5	2.6	4.2	1.3	4.9	7	5.6	8.8	5.4	3.4	4.87222	4.87222	8.8	1.3	7.5	2.01197	5.084	Semaxanib	VEGFR inhibitor
FIMM115612	UNC0638	UNC0638	5.676	G9a/GLP inhibitor	E. Differentiating/ epigenetic modifier	Probe	5.676	2.8	4.8	5.1	7.4	5.8	6.3	7	4.9	4.9	4.5	5.4	3.9	5.6	5.9	5.8	6.2	5.2	6.4	5.43889	5.43889	7.4	2.8	4.6	1.09552	1.724	MLN-8054	AURa AURb FLT3 KIT (PDGFR)
FIMM000356	Altretamine	Altretamine	0	Formaldehyde release, alkylating agent	A. Conv. Chemo	Approved	0	0	0	0	0	0		0	0	0	0	0	0	0	0	0	0	0	0	0	0	0	0	0	0	0	AZD1152-HQPA	Aurora B inhibitor
FIMM136380	Pacritinib	Pacritinib	9.318	FLT3/JAK2	B. Kinase inhibitor	Investigational (Ph 3)	9.318	6.3	5.1	5.5	10.5	4.5	7.1	8.4	4.8	6.2	5	5.4	5.1	6.4	7.5	4.9	7.8	5	10.4	6.43889	6.43889	10.5	4.5	6	1.84746	1.182	Daunorubicin	Topoisomerase II inhibitor
FIMM003785	Tandutinib	Tandutinib	1.104	FLT3, PDGFR, KIT inhibitor	B. Kinase inhibitor	Investigational (Ph 2)	1.104	0	0.2	0	2	0	0	1.6	0	0	0	0	0	0	0.9	0	1.9	0	0.5	0.394444	0.394444	2	0	2	0.705835	0.896	FG-4592	HIF prolyl hydroxylase inhibitor
FIMM003774	Lestaurtinib	Lestaurtinib	3.572	FLT3, JAK2, TrkA, TrkB, TrkC inhibitor	B. Kinase inhibitor	Investigational (Ph 3)	3.572	0.4	0.2	2.4	5.3	4	0	6	1.3	3.9	1.3	1.3	2.1	3.6	4	2.7	1.8	1.2	4.4	2.55	2.55	6	0	6	1.78202	2.428	PF-4800567	CK1epsilon inhibitor
FIMM023833	Quizartinib	Quizartinib	0.174	FLT3 inhibitor	B. Kinase inhibitor	Investigational (Ph 2)	0.174	0.7	0.1	1.1	5	1.9	1.1	0.8	0	2.6	0	0	1.1	1.9	2.3	3.2	5.6	1	0.6	1.61111	1.61111	5.6	0	5.6	1.63199	5.426	Chlorambucil	Nitrogen mustard alkylating agent
FIMM136413	AMG-925	AMG-925	0.784	FLT-3, CDK4 inhibitor	B. Kinase inhibitor	Probe	0.784								0	1.8	0	0	0	0	0.4	2.8	0	3.4	0	0.763636	0.763636	3.4	0	3.4	1.28006	2.616	BCI	Dusp6 inhibitor
FIMM133838	Lucitanib	Lucitanib	0.34	FGFR1, VEGFR inhibitor	B. Kinase inhibitor	Investigational (Ph 1)	0.34	0	0.5	6.6	14.1	0.9	8.3	13.6	2.1	2.3	0	4.7	0.8	0.8	6.6	4.9	5.8	1.5	5.6	4.39444	4.39444	14.1	0	14.1	4.3221	13.76	Bicalutamide	Nonsteriodal antiandrogen
FIMM003711	Dovitinib	Dovitinib	0	FGFR inhibitor	B. Kinase inhibitor	Investigational (Ph 3)	0	0	0	0	1.8	0	0	0.2	0	0.4	0	0	0	0	1.1	0	2.8	0	1.1	0.411111	0.411111	2.8	0	2.8	0.791788	2.8	PF-06463922	ALK, ROS1 inhibitor
FIMM100391	AZD4547	AZD4547	0.26	FGFR inhibitor	B. Kinase inhibitor	Investigational (Ph 2)	0.26	0	0	3.9	9.9	1.6	8.6	12.1	0	4.1	2.6	4.5	0	0	3.1	2	5.4	4.7	1.5	3.55556	3.55556	12.1	0	12.1	3.59349	11.84	Apatinib	VEGFR inhibitor
FIMM133803	LY-2874455	LY-2874455	2.852	FGFR inhibitor	B. Kinase inhibitor	Investigational (Ph 1)	2.852	0.6	0	8.2	20.6	0	19.5	23.5	6.8	8.4	0.2	13.7	1.7	2.2	3.9	3.2	8.5	6.7	14.1	7.87778	7.87778	23.5	0	23.5	7.5188	20.648	TH588	MTH1 inhibitor
FIMM109440	NVP-BGJ398	NVP-BGJ398	0	FGFR inhibitor	B. Kinase inhibitor	Investigational (Ph 1)	0	0	0	3.8	11.2	0	7.3	11.5	0.2	0.9	0	1.6	0	0	1.5	1.6	3.1	0	0	2.37222	2.37222	11.5	0	11.5	3.77263	11.5	SNS-032	CDK inhibitor
FIMM003728	Tipifarnib	Tipifarnib	5.412	Farnesyltransferase inhibitor	E. Differentiating/ epigenetic modifier	Investigational (Ph 3)	5.412	5.9	6.3	10.7	11.7	6.3	5.4	8.6	7.2	5.7	5.5	6.6	4.5	7.6	7.6	8.9	10.1	7.6	7.1	7.40556	7.40556	11.7	4.5	7.2	1.95282	6.288	Tacrolimus	Binds FKBP12, causes inhibition of calcineurin
FIMM133786	Lonafarnib	Lonafarnib	3.294	Farnesyl transferase inhibitor	E. Differentiating/ epigenetic modifier	Investigational (Ph 3)	3.294	0.5	0.3	2.9	4.8	2.9	3.3	4.6	3.2	0.1	1.6	2.4	1.9	3.1	3.7	2.2	5.2	1.9	1.9	2.58333	2.58333	5.2	0.1	5.1	1.46939	1.906	Idarubicin	Topoisomerase II inhibitor
FIMM115481	PF 431396	PF 431396	5.848	FAK/PYK2 inhibitor	B. Kinase inhibitor	Probe	5.848	4	1.1	2.8	8.3	2.9	8.7	9.5	2.3	3.4	1.9	1.3	3.1	4.3	6.1	5.4	6	6.4	7.1	4.7	4.7	9.5	1.1	8.4	2.59706	3.652	GSK2830371	Wip1 inhibitor
FIMM136490	VS-4718	VS-4718	1.104	FAK inhibitor	B. Kinase inhibitor	Investigational (Ph 1)	1.104								2.3	1.4	0	2	0	0.9	3.1	2.3	2.2	3.7	0	1.62727	1.62727	3.7	0	3.7	1.27913	2.596	Seliciclib	CDK2/7/9 inhibitor
FIMM133855	PF-00562271	PF-00562271	4.334	FAK inhibitor	B. Kinase inhibitor	Investigational (Ph 1)	4.334	1.5	0	1.2	4.4	2.2	5.9	5.3	2.2	3.2	1	0.9	2.8	2.5	3.5	1.6	4	5.9	5.9	3	3	5.9	0	5.9	1.8818	1.566	Pipobroman	Alkylating agent
FIMM136368	URB597	URB597	0.346	FAAH inhibitor	H. Metabolic modifier	Investigational (Ph 1)	0.346	0	0	0	0	0	0	0	0	0	0	0	0	0	0	0	0	0	0	0	0	0	0	0	0	-0.346	RGFP966	HDAC3 inhibitor
FIMM100410	PF-3845	PF-3845	0.726	FAAH inhibitor	X. Other	Probe	0.726	0	0	0.5	0	0		1	0	0	0	0.5	0	0	0	0	0	0	0.1	0.123529	0.123529	1	0	1	0.279574	0.274	Mocetinostat	HDAC inhibitor (HDAC1 & 2-selective)
FIMM115611	GSK343	GSK343	2.012	EZH2 inhibitor	E. Differentiating/ epigenetic modifier	Probe	2.012	5	3.7	4.8	5	1.3	5.1	4.6	5.6	5.1	2.7	4.6	4.4	4.9	6.7	5.3	5.1	5.2	5	4.67222	4.67222	6.7	1.3	5.4	1.16002	4.688	PFI-1	Selective chemical probe for BET Bromodomains
FIMM133802	EPZ-5687	EPZ-5687	0	EZH2 inhibitor	E. Differentiating/ epigenetic modifier	Probe	0	1.4	0	0	0	0	0	0	0	0	0	0	0	0	0.6	0	1	0	0	0.166667	0.166667	1.4	0	1.4	0.407287	1.4	Fulvestrant	Estrogen receptor antagonist
FIMM133893	Tazemetostat	Tazemetostat	0.666	EZH2 inhibitor	E. Differentiating/ epigenetic modifier	Investigational (Ph 1)	0.666	0	0	0	0	0	0	0	0	0	0	0	0	0	0	0	0	0	0	0	0	0	0	0	0	-0.666	Varespladib	Secretory phospholipase A2 inhibitor
FIMM000620	Tamoxifen	Tamoxifen	1.94	Estrogen receptor antagonist	F. Hormone therapy	Approved	1.94	4.8	2.9	5.4	7.6	3.1		3.1	2.2	4.6	4.2	2.9	6.6	5.3	4.4	6.5	8.7	5.4	2	4.68824	4.68824	8.7	2	6.7	1.90555	6.76	AT-406	XIAP, cIAP1, cIAP2 inhibitor
FIMM000617	Fulvestrant	Fulvestrant	0	Estrogen receptor antagonist	F. Hormone therapy	Approved	0	0	1	2	0	0		0	0	0	0	0	0	0	0.9	0	0	0	0	0.229412	0.229412	2	0	2	0.554262	2	KW-2449	AURa AURb FLT3 inhibitor
FIMM133816	SCH772984	SCH772984	0.84	ERK1 & 2 inhibitor	B. Kinase inhibitor	Probe	0.84	0.4	2.3	1.9	9.5	3.9	5.5	9.1	0	5.1	6.1	8.4	2.7	11.2	17.2	7.9	6.9	9.6	2.8	6.13889	6.13889	17.2	0	17.2	4.34946	16.36	Tacedinaline	HDAC inhibitor
FIMM109450	VX-11E	VX-11E	1.194	ERK1 & 2 inhibitor	B. Kinase inhibitor	Probe	1.194	0	0	3	4.9	5	5.2	5.5	0	2.8	0	5.6	1.5	6.8	12.3	6.8	4.8	4.6	5.4	4.12222	4.12222	12.3	0	12.3	3.14372	11.106	Lonafarnib	Farnesyl transferase inhibitor
FIMM136493	Ulixertinib	Ulixertinib	2.556	ERK inhibitor	B. Kinase inhibitor	Investigational (Ph 2)	2.556								0	3.3	3.7	7.7	0.1	5.1	7.8	6.4	2.6	7.3	0	4	4	7.8	0	7.8	3.09419	5.244	Sorafenib	B-Raf, FGFR-1, VEGFR-2 & -3, PDGFR-beta, KIT, and FLT3 inhib
FIMM136470	GDC-0994	GDC-0994	1.564	ERK inhibitor	B. Kinase inhibitor	Investigational (Ph 1)	1.564								0	0.1	0	2.8	0	2.9	0.3	4.2	2.1	5.8	0	1.65455	1.65455	5.8	0	5.8	2.04762	4.236	Plerixafor	CXCR4 antagonist
FIMM133887	Mubritinib	Mubritinib	3.474	ERBB2 inhibitor	B. Kinase inhibitor	Investigational (Ph 1)	3.474	1	0	4.2	1.6	0.7	1.7	0.1	1.6	0	1.9	0.7	0	0.1	0.9	1	3.4	0	0	1.05	1.05	4.2	0	4.2	1.20745	0.726	Letrozole	Aromatase inhibitor
FIMM136449	UM729	UM729	0.29	Enhancer of aryl hydrocarbon receptor (AhR) antagonists	E. Differentiating/ epigenetic modifier	probe	0.29								0	0	0	0	0	0	0.1	0.1	1.1	2.9	0	0.381818	0.381818	2.9	0	2.9	0.896458	2.61	MK-8776	CHEK1 inhibitor
FIMM109454	15D-PGJ2	15D-PGJ2	0	Endogenous PPARγ ligand, prostaglandin, NFkB signaling inhibitor	X. Other	Probe	0	0	0	0	0	1.1		0	0	0	0	0	0	0	0	0	1	0	0	0.123529	0.123529	1.1	0	1.1	0.349159	1.1	Decitabine	Nucleoside analog DNA methyl transferase inhibitor
FIMM136415	Rociletinib	Rociletinib	1.13	EGFR(L858R/T790M) inhibitor	B. Kinase inhibitor	Investigational (Ph 3)	1.13								3.1	4.5	5.5	2.1	2.2	6.9	16.1	13.8	6.1	7.5	9.5	7.02727	7.02727	16.1	2.1	14	4.55106	14.97	Anagrelide	PDE-3, PLA2 inhibitor
FIMM136398	Osimertinib	Osimertinib	5.88	EGFR(L858R/T790M) inhibitor	B. Kinase inhibitor	Investigational (Ph 3)	5.88								0	3.5	3.4	0.4	0.4	6.7	17	16.6	7.6	6.9	6.6	6.28182	6.28182	17	0	17	5.90285	11.12	TRAM-34	intermediate-conductance Ca2+-activated K+ channel inh.
FIMM133826	NVP-AEE788	NVP-AEE788	0	EGFR, VEGFR, ABL, SRC inhibitor	B. Kinase inhibitor	Investigational (Ph 2)	0	1.1	3.8	1.7	3.9	0.5	0.5	0.4	0	2.5	3	0	0.8	4.5	10.1	13.6	7.2	0.1	1.3	3.05556	3.05556	13.6	0	13.6	3.78079	13.6	SGI-1776	PIM kinase inhibitor
FIMM133835	XL-647	XL-647	2.132	EGFR, ERBB2, VEGFR, EPHB4	B. Kinase inhibitor	Investigational (Ph 2)	2.132	0	6	1.3	0.4	4.7	0.2	0.1	0	1.7	4.6	0	0.8	8.8	19.2	25.1	4.1	0	0	4.27778	4.27778	25.1	0	25.1	7.06354	22.968	GSK2636771	PI3K beta selective inhibitor
FIMM100382	Neratinib	Neratinib	0.276	EGFR inhibitor	B. Kinase inhibitor	Investigational (Ph 3)	0.276	0	0.6	1.1	0.3	4	0	1.4	0.2	0	0	0	0	3.3	14	14.8	2.3	0.3	1.6	2.43889	2.43889	14.8	0	14.8	4.51444	14.524	Momelotinib	JAK1 & 2 inhibitor
FIMM133818	Pelitinib	Pelitinib	4.088	EGFR inhibitor	B. Kinase inhibitor	Investigational (Ph 2)	4.088	0	4.8	2.5	4.1	9	8.9	3.3	0.6	0	5.3	0	0.4	9.5	20.8	27.1	7.8	3.4	2.1	6.08889	6.08889	27.1	0	27.1	7.32673	23.012	UNC0638	G9a/GLP inhibitor
FIMM133811	Icotinib	Icotinib	0	EGFR inhibitor	B. Kinase inhibitor	Investigational (Ph 2)	0	0	3.4	0	0	1.6	0	0.7	0.3	0	0	0	1.3	2.9	10.5	10.5	2.9	0	1.5	1.97778	1.97778	10.5	0	10.5	3.30375	10.5	GSK650394	SGK1 & 2 inhibitor
FIMM003710	Afatinib	Afatinib	0.83	EGFR inhibitor	B. Kinase inhibitor	Approved	0.83	0.1	0	0	0	1.6	0	0.8	0.5	0	0	0	0	8.5	17.2	23.3	1.8	0	0	2.98889	2.98889	23.3	0	23.3	6.6725	22.47	Dinaciclib	CDK inhibitor
FIMM000160	Gefitinib	Gefitinib	1.588	EGFR inhibitor	B. Kinase inhibitor	Approved	1.588	1.8	3.7	0.6	1.7	2.8	2	2.9	2.1	5.2	0	0.3	2.8	6.5	12	17.2	5.2	2.8	5.3	4.16111	4.16111	17.2	0	17.2	4.29228	15.612	Vismodegib	Smothened (Hh) inhibitor
FIMM000183	Erlotinib	Erlotinib	0.496	EGFR inhibitor	B. Kinase inhibitor	Approved	0.496	0.9	1.6	2	2	4.8	0.1	2.9	2	0.2	1.6	1.6	1.6	5.3	10.6	15.9	6	2.3	5.1	3.69444	3.69444	15.9	0.1	15.8	3.98105	15.404	Celecoxib	Selective COX-2 inhibitor
FIMM133822	Varlitinib	Varlitinib	0.224	EGFR HER2 inhibitor	B. Kinase inhibitor	Investigational (Ph 2)	0.224	0	0.4	0	0	1.7	0	0	0	0	0.5	0	0	1.1	8.9	7.9	1.8	0	0	1.23889	1.23889	8.9	0	8.9	2.67607	8.676	Allopurinol	Xanthine oxidase inhibitor
FIMM133873	CP-724714	CP-724714	0	EGFR ERBB2 inhibitor	B. Kinase inhibitor	Investigational (Ph 1)	0	0.6	0	0	1	0	0.3	0.6	0	0	0.3	0	0	0	0.9	0.4	1.5	0	0	0.311111	0.311111	1.5	0	1.5	0.44575	1.5	Pinometostat	DOT1L inhibitor
FIMM136376	AZ191	AZ191	4.002	DYRK1A inhibitor	B. Kinase inhibitor	probe	4.002	0	5.4	3.6	5.2	1.8	0	2.7	0	0	0	5.2	0.4	4.7	5.5	5.1	8.6	5.1	3.9	3.17778	3.17778	8.6	0	8.6	2.64187	4.598	Cilengitide	alphaVbeta3 integrin inhibitor
FIMM136426	BCI	BCI	17.766	Dusp6 inhibitor	X. Other	probe	17.766								17	16.5	15	14.3	14.6	19.2	18.4	12.7	20	18.7	16.4	16.6182	16.6182	20	12.7	7.3	2.3073	2.234	PF-00562271	FAK inhibitor
FIMM115609	SGC0946	SGC0946	1.316	DOT1L inhibitor	E. Differentiating/ epigenetic modifier	Probe	1.316	0	0.1	2	1.8	0.4	0.8	0.8	0	0	0	0	1.3	1.7	0	1.5	4	0.3	2	0.927778	0.927778	4	0	4	1.0878	2.684	AZD-1080	GSK3 inhibitor
FIMM133896	Pinometostat	Pinometostat	0	DOT1L inhibitor	E. Differentiating/ epigenetic modifier	Investigational (Ph 1)	0	0	0	1.6	0	0	0	0	0	0	0	0.4	0	0.5	0	0.6	0.6	0.9	0	0.255556	0.255556	1.6	0	1.6	0.442217	1.6	Thalidomide	Immunosuppresant
FIMM136466	Amsacrine	Amsacrine	10.396	DNA intercalation, Topo II inhibitor	A. Conv. Chemo	Approved	10.396								11.4	7.3	4.7	6.3	7	7.5	8.8	9.7	5.2	8.2	5.1	7.38182	7.38182	11.4	4.7	6.7	2.06631	1.004	Ixabepilone	Mitotic inhibitor. Epothilone microtubule stabilizer.
FIMM023808	Pemetrexed	Pemetrexed	0	Dihydrofolate reductase inhibitor	H. Metabolic modifier	Approved	0	0	0	0	0	1.2	0	0	0.1	0	0	0	0	0	0	0	0	0	0	0.0722222	0.0722222	1.2	0	1.2	0.282438	1.2	GSK-2334470	PDK1 inhibitor
FIMM003635	Raltitrexed	Raltitrexed	0	DHFR/GARFT/thymidylate synthase inhibitor	A. Conv. Chemo	Approved	0								0	0	0.2	0	0	0	0	0	1.1	0	10.6	1.08182	1.08182	10.6	0	10.6	3.1739	10.6	Dacarbazine	Alkylating agent
FIMM133799	Orteronel	Orteronel	0	CYP17A1, androgen synth inhib.	F. Hormone therapy	Investigational (Ph 3)	0	0	0	0	0	0		0	0	0	0	0	0	0	0	0	0	0	0	0	0	0	0	0	0	0	NLG919	IDO inhibitor
FIMM003766	Plerixafor	Plerixafor	0	CXCR4 antagonist	X. Other	Approved	0	1.9	0	0	0	0	0	0	0	0	0	0	0	0	0	0	0	0	0	0.105556	0.105556	1.9	0	1.9	0.447834	1.9	CP-724714	EGFR ERBB2 inhibitor
FIMM133886	Silmitasertib	Silmitasertib	4.322	CSNK2A1 inhibitor	B. Kinase inhibitor	Investigational (Ph 1)	4.322	7.6	2.3	4.3	1.5	3.2	4.3	4.6	4.5	2	3	2.1	3.5	3.1	5.9	1.9	6	1.3	5.1	3.67778	3.67778	7.6	1.3	6.3	1.74644	3.278	EPZ015666	PRMT5 inhibitor
FIMM133902	Selinexor	Selinexor	14.896	CRM1 inhibitor	G. Apoptotic modulator	Investigational (Ph 2)	14.896	4.2	2.3	7.7	11.2	17.4	5.2	13.9	5.6	0	6.1	2.2	1.7	15.2	15	11.5	9.6	17.1	5.4	8.40556	8.40556	17.4	0	17.4	5.62154	2.504	Carmustine	Alkylating agent
FIMM133905	SGC-CBP30	SGC-CBP30	2.114	CREBBP/EP300 bromodomain inhibitor	E. Differentiating/ epigenetic modifier	Probe	2.114	0.5	0.9	4.6	1	2.1	1.1	0.9	0	0	0	1.2	0	1.2	1.5	0.5	2.3	0	1	1.04444	1.04444	4.6	0	4.6	1.1294	2.486	PHA 408	IKK-2 inhibitor
FIMM000269	Rofecoxib	Rofecoxib	0	COX-2 inhibitor	J. NSAID	Approved	0	0	0	0	0	0	0	0	0	0	0	0	0	0	0	0	0.8	0	0	0.0444444	0.0444444	0.8	0	0.8	0.188562	0.8	EPZ-5687	EZH2 inhibitor
FIMM109465	PF-4800567	PF-4800567	0	CK1epsilon inhibitor	B. Kinase inhibitor	Probe	0	0	0	0	0.1	1.4	0	0	0	0	0	0	0	0	0	0	2.3	0	0.6	0.244444	0.244444	2.3	0	2.3	0.620457	2.3	Amonafide	Topoisomerase II inhibitor / DNA intercalator
FIMM109467	PF-670462	PF-670462	0	CK1epsilon and CK1delta inhibitor	B. Kinase inhibitor	Probe	0	0	0	1.3	2.2	0.6	0	0	0	0	0.1	0	0	0.1	1	1.8	3.8	0	0	0.605556	0.605556	3.8	0	3.8	1.05689	3.8	MK-2206	AKT inhibitor
FIMM136500	Prexasertib	Prexasertib	10.75	Chk1 inhibitor	B. Kinase inhibitor	Investigational (Ph 2)	10.75								9	11.3	5.8	0	3.8	12.2	18.8	9.4	22.6	6.5	10	9.94545	9.94545	22.6	0	22.6	6.42174	11.85	Orantinib	KDR, FGFR, PDGFR inhibitor
FIMM100384	Rabusertib	Rabusertib	0.46	Chk1 inhibitor	B. Kinase inhibitor	Investigational (Ph 2)	0.46	0	0	0	0.1	0.3	0	0.5	0	0	0	0	0	0	0	0	3.7	0	0.2	0.266667	0.266667	3.7	0	3.7	0.867722	3.24	Linifanib	VEGFR, PDGFR, CSF-1R, FLT3 inhibitor
FIMM003740	PF-00477736	PF-00477736	8.708	Chk1 inhibitor	B. Kinase inhibitor	Investigational (Ph 1)	8.708	0	3.3	4.4	13.5	4.4	8.8	13.8	7	6.5	3.5	4.8	3.7	3.9	11.4	5.3	12.2	0	3.9	6.13333	6.13333	13.8	0	13.8	4.20196	5.092	CYC-116	Aurora and VEGFR2 inhibitor
FIMM003741	AZD7762	AZD7762	2.328	Chk1 inhibitor	B. Kinase inhibitor	Investigational (Ph 1)	2.328	0.4	0	0	7.2	3.2	2.9	7.2	4.4	4	1.2	0	0	0	3	1	6.5	0	2	2.38889	2.38889	7.2	0	7.2	2.57611	4.872	Prednisolone	Immunomodulatory agent
FIMM133882	MK-8776	MK-8776	0.834	CHEK1 inhibitor	B. Kinase inhibitor	Investigational (Ph 1)	0.834	0	0	0	1.6	0.1	0	2.2	0	0	0	0	0	0	0.3	0	2.7	0	0	0.383333	0.383333	2.7	0	2.7	0.845229	1.866	Veliparib	PARP inhibitor
FIMM136382	GSK923295	GSK923295	7.386	CENP-E inhibitor	I. Kinesin inhibitor	Investigational (Ph 1)	7.386	2	0	2	7.9	8.2		6.9	3.6	3	0	3.3	1.3	1.8	3.5	6.8	7.3	1.5	3.7	3.69412	3.69412	8.2	0	8.2	2.72453	0.814	Pemetrexed	Dihydrofolate reductase inhibitor
FIMM136377	Ribociclib	Ribociclib	1.382	CDK4/6 inhibitor	B. Kinase inhibitor	Investigational (Ph 3)	1.382	2.7	0.5	2.4	6.8	0	0	1.7	0	0	0	0	2.7	3.4	5	5.6	2	4.3	0.1	2.06667	2.06667	6.8	0	6.8	2.21306	5.418	Temozolomide	Alkylating agent
FIMM133830	Abemaciclib	Abemaciclib	1.6	CDK4 and 6 inhibitor	B. Kinase inhibitor	Investigational (Ph 2)	1.6	0.6	0	0.3	6.7	0	0	1.9	0	0	0	0	0	0	3.9	3.6	2	0	0	1.05556	1.05556	6.7	0	6.7	1.89526	5.1	Pacritinib	FLT3/JAK2
FIMM003795	Seliciclib	Seliciclib	1.702	CDK2/7/9 inhibitor	B. Kinase inhibitor	Investigational (Ph 2)	1.702	0	0.1	0.9	1.8	1.4	0	1.5	1.2	1.4	0.8	0.9	0	1.8	0.1	0.1	3.8	0.4	1.4	0.977778	0.977778	3.8	0	3.8	0.961956	2.098	Tivantinib	MET inhibitor
FIMM133808	Milciclib	Milciclib	6.3	CDK2 inhibitor	B. Kinase inhibitor	Investigational (Ph 2)	6.3	0	1.3	4.9	10.5	3.6	5.6	9.7	3.8	7	0.1	2.3	3.2	4.8	7.4	4.5	7.5	6.3	5	4.86111	4.86111	10.5	0	10.5	2.94042	4.2	Obatoclax	Bcl-2 family inhibitor
FIMM133885	AZD-5438	AZD-5438	8.992	CDK1,2,9 inhibitor	B. Kinase inhibitor	Investigational (Ph 1)	8.992	0.9	1	0.6	5.7	3.2	4.2	5.7	1.7	1.4	1.8	0	2.7	1.9	2.2	3.8	4.4	3.4	7.7	2.90556	2.90556	7.7	0	7.7	2.05153	-1.292	MK-8745	Aurora A inhibitor
FIMM133827	AT7519	AT7519	19.212	CDK1, 2, 4, 6 and 9 inhibitor	B. Kinase inhibitor	Investigational (Ph 1)	19.212	0.1	5.5	7.4	15	8.3	16.7	15.6	11.5	9.7	9.7	3.6	13.2	9.6	16.2	11	15.9	16.1	17.3	11.2444	11.2444	17.3	0.1	17.2	4.96946	-1.912	Alectinib	ALK (incl gatekeeper mut) inhib
FIMM003705	Palbociclib	Palbociclib	3.446	CDK inhibitor (Cdk4/6)	B. Kinase inhibitor	Approved	3.446	0	0	2	6	0	0	2.6	0	1.2	0	0.3	3.4	3.9	2.5	6.7	7.6	5.5	0	2.31667	2.31667	7.6	0	7.6	2.6302	4.154	Metformin	AMPK activator
FIMM109460	Dinaciclib	Dinaciclib	21.822	CDK inhibitor	B. Kinase inhibitor	Investigational (Ph 3)	21.822	11.1	11.2	14.5	19.1	15.5	22.7	23.5	12.1	11.5	9.8	1.9	16.8	16.1	14.7	11.1	20.1	20.9	21.7	15.2389	15.2389	23.5	1.9	21.6	5.54258	1.678	15D-PGJ2	Endogenous PPARγ ligand, prostaglandin, NFkB signaling inhibitor
FIMM003719	SNS-032	SNS-032	25.02	CDK inhibitor	B. Kinase inhibitor	Investigational (Ph 2)	25.02	5	12.9	11	18.9	13.6	21	26.9	15	10	10.8	3.1	15.9	21.2	24.9	15.9	22.6	26.3	27.2	16.7889	16.7889	27.2	3.1	24.1	7.33324	2.18	Mitoxantrone	Topoisomerase II inhibitor
FIMM003725	Alvocidib	Alvocidib	18.67	CDK inhibitor	B. Kinase inhibitor	Investigational (Ph 2)	18.67	6.4	7.2	7.3	17.8	13.5	17.9	17.1	14.7	13.4	10.8	7.1	15.7	14.6	14.7	7.5	16.1	17.5	19.5	13.2667	13.2667	19.5	6.4	13.1	4.40801	0.83	Triapine	ribonucleotide reductase inhibitor
FIMM133869	PHA-793887	PHA-793887	7.796	CDK inhibitor	B. Kinase inhibitor	Investigational (Ph 1)	7.796	0.9	0.4	2	8	3.3	3.9	5.7	0.1	2.3	0.9	0.8	3.2	2.5	6.9	4.1	4.6	2.9	5	3.19444	3.19444	8	0.1	7.9	2.25061	0.204	ONX-0914	LMP7 (immunoproteasome)
FIMM136399	BMS863233	BMS863233	4.046	Cdc7 inhibitor	B. Kinase inhibitor	Investigational (Ph 2)	4.046								0	0	0	0	2.3	0	7.5	2.9	1.3	1.3	4.7	1.81818	1.81818	7.5	0	7.5	2.43015	3.454	Amsacrine	DNA intercalation, Topo II inhibitor
FIMM100380	RAF265	RAF265	0.386	C-Raf inhibitor	B. Kinase inhibitor	Investigational (Ph 2)	0.386	0.5	2.4	6.4	5.6	9.7	0.1	4.9	3.1	0.5	0.6	1	0	2.5	5.2	0.5	2	5.8	1.8	2.92222	2.92222	9.7	0	9.7	2.74795	9.314	Aminoglutethimide	Anti-steroid, aromatase inhibitor
FIMM003773	Tepotinib	Tepotinib/EMD1214063	0	c-Met inhibitor	B. Kinase inhibitor	Investigational (Ph 1)	0	0.3	0	0	1.1	0	0	0	0	0	0	0	0	0.7	0	0.8	6.9	0	0	0.544444	0.544444	6.9	0	6.9	1.62163	6.9	Crizotinib	ALK, c-Met inhibitor
FIMM136477	Spebrutinib	Spebrutinib	0	BTK inhibitor	B. Kinase inhibitor	Investigational (Ph 2)	0								1.2	0	2.3	0	0	0	0	2.8	0.8	0	2.5	0.872727	0.872727	2.8	0	2.8	1.14376	2.8	Cerdulatinib	JAK, SYK inhibitor
FIMM100415	Ibrutinib	Ibrutinib	0	Btk inhibitor	B. Kinase inhibitor	Approved	0	0	2.4	0.8	2.1	2.5	1.6	1.7	0	0	1.4	0	0	2.7	8.4	8	0.7	0	0.3	1.81111	1.81111	8.4	0	8.4	2.51884	8.4	Stattic	STAT3 SH2 domain inhibitor
FIMM003730	Ponatinib	Ponatinib	0.244	Broad TK inhibitor	B. Kinase inhibitor	Approved	0.244	1.1	0.9	3.4	13	2.1	11.1	12.5	3.3	4.3	0.5	4.5	1	2.2	6.9	3.7	7.4	4.4	11.1	5.18889	5.18889	13	0.5	12.5	4.17385	12.756	LCL161	IAPs, SMAC mimetic
FIMM023820	Sunitinib	Sunitinib	0.24	Broad TK inhibitor	B. Kinase inhibitor	Approved	0.24	0	0	0	4.1	0	0	3.4	0	0	0	0	0	0	0.4	0	0.5	0	0.4	0.488889	0.488889	4.1	0	4.1	1.20386	3.86	PS-1145	IKK-2 inhibitor
FIMM133815	Amuvatinib	Amuvatinib	1.436	Broad spectrum TK inhib	B. Kinase inhibitor	Investigational (Ph 2)	1.436	0.5	0.1	3.3	1.6	2	5.3	3.8	0	0.3	1.6	0.4	0.7	1.1	1.2	1.5	2.3	0	2.3	1.55556	1.55556	5.3	0	5.3	1.44435	3.864	PF-04217903	MET inhibitor
FIMM133860	CEP-32496	CEP-32496	0	BRAF inhibitor	B. Kinase inhibitor	Investigational (Ph 2)	0	0	0	0.7	9.7	0	0	6.9	0	0	1.5	2.4	0	0	8	4.3	2.5	1.8	5.2	2.38889	2.38889	9.7	0	9.7	3.12953	9.7	XL019	JAK2 inhibitor
FIMM136407	PTC-209	PTC-209	5.246	BMI-1 inhibitor	E. Differentiating/ epigenetic modifier	probe	5.246								8.3	0	8.5	1.5	4.3	7.3	11.3	12.7	4	7.5	9	6.76364	6.76364	12.7	0	12.7	3.92665	7.454	Tandutinib	FLT3, PDGFR, KIT inhibitor
FIMM100397	Ridaforolimus	Ridaforolimus	2.75	binds FKBP12, causes inhibition of mTORC1	C. Rapalog	Investigational (Ph 3)	2.75	3.9	1	9.4	7.2	2.7	0.2	9.1	2.7	2.2	1.8	5.4	4.1	5	4	0	6.7	0	0.9	3.68333	3.68333	9.4	0	9.4	2.97425	6.65	Hydroxyurea	Antineoplastic agent
FIMM003786	Temsirolimus	Temsirolimus	4.692	binds FKBP12, causes inhibition of mTORC1	C. Rapalog	Approved	4.692	0	0	8.6	9.2	13.1	0.9	11.2	2.4	0	0	8.4	0	0	10.3	5.7	9.1	0	9.2	4.89444	4.89444	13.1	0	13.1	4.89663	8.408	Alvocidib	CDK inhibitor
FIMM023795	Sirolimus	Sirolimus	1.83	binds FKBP12, causes inhibition of mTORC1	C. Rapalog	Approved	1.83	2.3	0	6.5	6.6	7.1	0	9	1	0	0	6.6	1	2.3	5.1	2.1	7.5	2.8	9.5	3.85556	3.85556	9.5	0	9.5	3.34791	7.67	Perifosine	AKT/PI3K inhibitor
FIMM003755	Everolimus	Everolimus	1.758	binds FKBP12, causes inhibition of mTORC1	C. Rapalog	Approved	1.758	0.8	0	4.6	7.3	6.5	0	7.3	2.5	0.6	0	3.8	1.8	4	4.5	0	5.4	3.4	0	2.91667	2.91667	7.3	0	7.3	2.64314	5.542	GSK923295	CENP-E inhibitor
FIMM001244	Tacrolimus	Tacrolimus	0.496	Binds FKBP12, causes inhibition of calcineurin	C. Rapalog	Approved	0.496	0	0	0	0	0	0	0	0	0	0	0	0	0.6	0	0	2.6	0	0	0.177778	0.177778	2.6	0	2.6	0.620773	2.104	Dabrafenib	B-Raf(V600E) inhibitor
FIMM109462	I-BET151	I-BET151	3.602	BET family inhibitor	E. Differentiating/ epigenetic modifier	Probe	3.602	0.5	4.1	6.7	5.1	0.2	0.3	0.2	5.2	0	0	4.2	1.8	1.7	6.5	1.6	5.1	0	2.7	2.55	2.55	6.7	0	6.7	2.42542	3.098	Rofecoxib	COX-2 inhibitor
FIMM100418	JQ1	JQ1	4.372	BET family inhibitor	E. Differentiating/ epigenetic modifier	Probe	4.372	0	3.7	5	4.1	0.7	1.2	1	4.4	0	0	3.8	1.4	2.8	4.4	3.3	4	0	2.5	2.35	2.35	5	0	5	1.80074	0.628	Enzalutamide	AR antagonist
FIMM136419	GSK525762	GSK525762	2.472	BET family inhibitor	E. Differentiating/ epigenetic modifier	Investigational (Ph 1)	2.472								2.1	0	0	0.4	0.6	1.7	0	0.1	1.9	0	11.6	1.67273	1.67273	11.6	0	11.6	3.39443	9.128	Abiraterone	P450 17alpha-hydroxylase-17,20-lyase inhibitor
FIMM136366	OTX015	OTX015	5.724	BET family inhibitor	E. Differentiating/ epigenetic modifier	Investigational (Ph 1)	5.724	3	7.3	9.5	6.1	0.9	2.2	1.3	0	0	0	5.9	4.6	4.6	4.5	3	8	0	5.7	3.7	3.7	9.5	0	9.5	3.00529	3.776	Venetoclax	Bcl-2-selective inhibitor
FIMM136391	WEHI-539	WEHI-539	0.444	Bcl-XL inhibitor	G. Apoptotic modulator	Probe	0.444	0	0	0	0	0	0	0	1	0	0	0	0	0	0	0	0	0	0	0.0555556	0.0555556	1	0	1	0.235702	0.556	Palomid-529	AKT, MTOR, PI3K inhibitor
FIMM003707	Navitoclax	Navitoclax	4.536	Bcl-2/Bcl-xL inhibitor	G. Apoptotic modulator	Investigational (Ph 2)	4.536	0	9.9	1.5	0.4	4.1	0	7.2	14.5	0	5.6	1.1	1.5	7.8	0.1	5.4	5.1	0	4.2	3.8	3.8	14.5	0	14.5	4.11511	9.964	PAC-1	procaspase-3 activator
FIMM115484	Venetoclax	Venetoclax	0	Bcl-2-selective inhibitor	G. Apoptotic modulator	Approved	0	0	0	0	0	0	0	0	0.8	0	0	0	0	0	0	0	0	0	0	0.0444444	0.0444444	0.8	0	0.8	0.188562	0.8	Mubritinib	ERBB2 inhibitor
FIMM003712	Obatoclax	Obatoclax	2.47	Bcl-2 family inhibitor	G. Apoptotic modulator	Investigational (Ph 3)	2.47	0	1.1	0.9	0.9	0	0.1	2.2	0	0	0	0	0	0	1.6	0.2	3.6	0	0	0.588889	0.588889	3.6	0	3.6	0.999935	1.13	Levamisole	Immunomodulatory agent
FIMM001823	AT 101	AT 101	13.718	Bcl-2 family inhibitor	G. Apoptotic modulator	Investigational (Ph 2)	13.718	17.7	13.6	18.7	15	13.3	5.5	6.5	19.3	0	0	11.5	8.1	11.1	13.2	13.3	8	6.6	0	10.0778	10.0778	19.3	0	19.3	6.16666	5.582	Goserelin	Gonadotropin releasing hormone superagonist
FIMM133904	GSK2801	GSK2801	0	BAZ2B/A bromodomain inhibitor	E. Differentiating/ epigenetic modifier	Probe	0	0	0	0	0	0	0	0	0	0	0	0	0	0	0	0	0	0	0	0	0	0	0	0	0	0	NVP-INC280	MET inhibitor
FIMM003767	Vemurafenib	Vemurafenib	0.522	B-Raf(V600E) inhibitor	B. Kinase inhibitor	Approved	0.522	1.9	0.3	3.1	1.8	3.8	1.7	4.8	4.2	0	1.5	1.1	0	0	1.8	2.7	2.1	0	0.5	1.73889	1.73889	4.8	0	4.8	1.51041	4.278	JQ1	BET family inhibitor
FIMM109461	Dabrafenib	Dabrafenib	0.19	B-Raf(V600E) inhibitor	B. Kinase inhibitor	Approved	0.19	0	0	1	0.2	0.7	0	0	0	0	0	0	0	0	0	0	0	0	0	0.105556	0.105556	1	0	1	0.279647	0.81	PH-797804	p38MAPK inhibitor
FIMM136367	Encorafenib	Encorafenib	0	B-RAF(V600E)	B. Kinase inhibitor	Investigational (Ph 2)	0	0	0	0	0	0.6	0	0	0	0	0	0	0	0	0	0	0	0	0	0.0333333	0.0333333	0.6	0	0.6	0.141421	0.6	Encorafenib	B-RAF(V600E)
FIMM003794	Sorafenib	Sorafenib	0	B-Raf, FGFR-1, VEGFR-2 & -3, PDGFR-beta, KIT, and FLT3 inhib	B. Kinase inhibitor	Approved	0	0	0	0	1.9	0	0	1.8	0.9	0	0	0	0	0	0.3	0	0.2	0	0.1	0.288889	0.288889	1.9	0	1.9	0.608652	1.9	Tarenflurbil	Gamma-secretase inhibitor
FIMM100364	Regorafenib	Regorafenib	0.518	B-Raf, c-Kit, VEGFR2 inhibitor	B. Kinase inhibitor	Approved	0.518	0	4.6	5.3	11.1	2.4	7.3	11.1	2.5	4.1	0	4.7	1.6	6.2	9.3	6.2	7.4	4.9	6.9	5.31111	5.31111	11.1	0	11.1	3.29382	10.582	Epacadostat	IDO inhibitor
FIMM136394	BGB324	BGB324	6.544	Axl inhibitor	B. Kinase inhibitor	Investigational (Ph 1)	6.544	5.5	4.4	6	8.6	5.8		7.8	4.8	6.6	5.4	5	5.1	6.5	8.5	5.2	11.7	5.2	6.9	6.41176	6.41176	11.7	4.4	7.3	1.85435	5.156	Pentostatin	Antimetabolite; Purine analog
FIMM003714	Danusertib	Danusertib	4.508	Aurora, Ret, TrkA, FGFR-1 inhibitor	B. Kinase inhibitor	Investigational (Ph 2)	4.508	0	0	4.3	14.8	0	10.8	16	4	6	0	5.7	3	1.5	5.7	7	11	1.5	8.4	5.53889	5.53889	16	0	16	5.02337	11.492	WEHI-539	Bcl-XL inhibitor
FIMM003742	AZD1152-HQPA	AZD1152-HQPA	0.878	Aurora B inhibitor	B. Kinase inhibitor	Investigational (Ph 3)	0.878	0.6	0	0	3.2	0	0	1.8	1.1	0.1	0	0	0	0	2.7	0.8	0.2	0.1	0	0.588889	0.588889	3.2	0	3.2	0.994034	2.322	Iniparib	PARP inhibitor
FIMM100416	TAK-901	TAK-901	2.334	Aurora B inhibitor	B. Kinase inhibitor	Investigational (Ph 1)	2.334	0	0	2.5	9	0	7.8	10.9	3	4.3	0.2	2.3	2	0	5.3	4.1	3.6	4.2	4.9	3.56111	3.56111	10.9	0	10.9	3.2081	8.566	OSI-930	KIT, VEGFR inhibitor
FIMM133872	CYC-116	CYC-116	5.49	Aurora and VEGFR2 inhibitor	B. Kinase inhibitor	Investigational (Ph 1)	5.49	0	0	2.9	6.7	1	1.8	6.8	0.8	2.2	3.8	1.7	3.5	2	2.9	3.1	5.9	0.6	4.7	2.8	2.8	6.8	0	6.8	2.12824	1.31	CPI-613	pyruvate dehydrogenase, alpha-ketoglutarate dehydrogenase inhibitor
FIMM136370	MK-8745	MK-8745	0.082	Aurora A inhibitor	B. Kinase inhibitor	Probe	0.082	1.1	0	0	1.2	0.1	0	0.5	0.1	0	0	0	0	0	0	0.1	1.2	0	0	0.238889	0.238889	1.2	0	1.2	0.443434	1.118	BMS-911543	JAK2 inhibitor
FIMM003761	Alisertib	Alisertib	2.204	Aurora A inhibitor	B. Kinase inhibitor	Investigational (Ph 3)	2.204	5.5	0.2	2.5	7.8	0	3.6	9.2	6.9	0	0.1	2.2	0.9	1.2	3.8	3.7	3.8	0	1.3	2.92778	2.92778	9.2	0	9.2	2.86619	6.996	Busulfan	Alkylating antineoplastic agent
FIMM003706	AT9283	AT9283	2.2	Aurora A & B, Jak2, Flt, Abl inhibitor	B. Kinase inhibitor	Investigational (Ph 2)	2.2	1.1	0	0.2	6.6	0	3.9	6.8	2	1	1.9	0	0	0	4.3	1.6	0.8	0.5	1.6	1.79444	1.79444	6.8	0	6.8	2.18833	4.6	Tideglusib	GSK3 inhibitor
FIMM133850	GSK-1070916	GSK-1070916	1.584	AURb, AURc inhibitor	B. Kinase inhibitor	Investigational (Ph 1)	1.584	0	0	0	3.8	0	4.1	3.4	0.7	0	0	0.4	0.9	0	2.7	0	2.1	0	1.6	1.09444	1.09444	4.1	0	4.1	1.47468	2.516	CUDC-907	HDAC1/2/3/10, PI3Kalpha inhibitor
FIMM133856	PF-03814735	PF-03814735	9.25	AURa, AURb inhibitor	B. Kinase inhibitor	Investigational (Ph 1)	9.25	4.4	2.8	8.5	15.1	4.6	19.8	17.4	7.3	7.5	3.5	8.2	6.5	7.2	10.6	6.6	10.5	9.4	9.7	8.86667	8.86667	19.8	2.8	17	4.60205	10.55	APR-246	p53 activator, thioredoxin reductase 1 inhibitor
FIMM133858	SNS-314	SNS-314	4.01	AURa, AURb inhibitor	B. Kinase inhibitor	Investigational (Ph 1)	4.01	0	1.2	1.1	3.6	0.3	0	1.3	0	2.7	0	0	0	0	2.1	2.5	1.7	0	0	0.916667	0.916667	3.6	0	3.6	1.16581	-0.41	Flutamide	Nonsteroidal antiandrogen
FIMM133866	MLN-8054	MLN-8054	1.716	AURa AURb FLT3 KIT (PDGFR)	B. Kinase inhibitor	Investigational (Ph 1)	1.716	0	0	0.7	3.5	1.8	0	4.1	1.9	0	0	0	0	0	0	0	1.4	0.6	2.4	0.911111	0.911111	4.1	0	4.1	1.31815	2.384	TEW-7197	TGF-β receptor ALK4/ALK5 inhibitor
FIMM133867	KW-2449	KW-2449	0.338	AURa AURb FLT3 inhibitor	B. Kinase inhibitor	Investigational (Ph 1)	0.338	0	0	0	2.3	0	1.4	1.8	0	0	0.8	0	0	0	0	0	0	0	0.4	0.372222	0.372222	2.3	0	2.3	0.719318	1.962	Galunisertib	TGF-B/Smad inhibitor
FIMM136379	VE-821	VE-821	0.48	ATR inihibitor	B. Kinase inhibitor	Probe	0.48	0	0	0	0	1.4	0	4	0	0	0	0	0	0	3.2	0	0.7	0	0	0.516667	0.516667	4	0	4	1.18533	3.52	UNC1215	L3MBTL3 inhibitor
FIMM133899	KU-60019	KU-60019	3.042	ATM inhibitor	B. Kinase inhibitor	Probe	3.042	1.2	1.8	2.3	4.6	2.1	3	2.5	0	0.3	0.9	1.1	3.3	3.2	0.1	2.2	7	1.7	0.2	2.08333	2.08333	7	0	7	1.76043	3.958	NMS-873	p97/VCP inhibitor
FIMM003593	Exemestane	Exemestane	0.354	Aromatase inhibitor	F. Hormone therapy	Approved	0.354	0	0	0	0.2	0		0	0	0	0	0	0.1	0	0	0	3.6	1.7	0	0.329412	0.329412	3.6	0	3.6	0.93726	3.246	GNE-7915	LRRK2 inhibitor
FIMM000290	Letrozole	Letrozole	0	Aromatase inhibitor	F. Hormone therapy	Approved	0	0	1.9	0	0	0		0	0	0	0	0	1.9	0	1.9	0	0	0	0	0.335294	0.335294	1.9	0	1.9	0.74661	1.9	Megestrol acetate	Progestogen
FIMM000303	Anastrozole	Anastrozole	0	Aromatase inhibitor	F. Hormone therapy	Approved	0	0	0	0	0	0		0	0	0	0	0	0	0	0	0	0	0	0	0	0	0	0	0	0	0	Losmapimod	p38MAPK inhibitor
FIMM109455	RD162	RD162	0.17	AR antagonist	F. Hormone therapy	Probe	0.17	0	2	4	0	0		0	0	0	0.2	0	0.2	0.7	0.6	1	0.8	0	0	0.558824	0.558824	4	0	4	1.03866	3.83	8-chloro-adenosine	Nucleoside analog, RNA synthesis inhibitor
FIMM133804	ARN 509	ARN 509	0	AR antagonist	F. Hormone therapy	Investigational (Ph 2)	0	0	0	0	0.4	0		0	0	0	0	0	0	0	0	0	3.8	0	0.9	0.3	0.3	3.8	0	3.8	0.931397	3.8	PF-3845	FAAH inhibitor
FIMM109456	Enzalutamide	Enzalutamide	0	AR antagonist	F. Hormone therapy	Approved	0	0	0	0	0	0		0	0	0	0	0	0	0	0	0	0.8	0	0	0.0470588	0.0470588	0.8	0	0.8	0.194029	0.8	Crenolanib	PDGFRA and PDGFRB inhibitor
FIMM000239	Auranofin	Auranofin	7.614	Antirheumatic agent	A. Conv. Chemo	Approved	7.614	0	2.8	8	10.1	3.6		9.1	3.4	3.1	2.6	5.9	3.3	8	7.5	7.1	8.1	10	4.4	5.70588	5.70588	10.1	0	10.1	3.01465	2.486	PHA-793887	CDK inhibitor
FIMM023805	Mitomycin C	Mitomycin C	2.828	Antineoplastic anatibiotic; DNA crosslinker	A. Conv. Chemo	Approved	2.828	1.9	4.7	4.1	1.1	3.5		6.3	5.2	2.8	5	3	4.1	4.6	7	7.4	2.3	4.6	0	3.97647	3.97647	7.4	0	7.4	1.9986	4.572	Valproic acid	HDAC inhibitor
FIMM000296	Bexarotene	Bexarotene	0	Antineoplastic agent; retinoid specifically selective for retinoid X receptors	E. Differentiating/ epigenetic modifier	Approved	0	0	0	4.9	3.4	0	7.8	2.9	2	0	0	3.7	0	1	2.3	2.1	3.6	0	0.9	1.92222	1.92222	7.8	0	7.8	2.17568	7.8	Lomustine	Alkylating nitrosourea compound
FIMM000983	Hydroxyurea	Hydroxyurea	0.04	Antineoplastic agent	A. Conv. Chemo	Approved	0.04	0	0	0.1	0	0.9		0	0.3	0	0.2	0	0.1	0	0	0.6	0.1	0	0	0.135294	0.135294	0.9	0	0.9	0.252342	0.86	1-methyl-D-tryptophan	Indolamine 2,3-dioxygenase 1 and 2 inhibitor
FIMM000822	Mitotane	Mitotane	0	Antineoplastic agent	A. Conv. Chemo	Approved	0	0	0	0	0	0		0	0	0	0	0	0	0	0	0	0	0	0	0	0	0	0	0	0	0	BMS-777607	Met, Axl, Ron and Tyro3 inhibitor
FIMM001062	Thioguanine	Thioguanine	2.14	Antimetabolite; Purine analog	A. Conv. Chemo	Approved	2.14	4.5	4.4	6.6	9.5	7.3		9.8	3.2	6.6	5.8	4.7	4.5	6.5	8.6	9.7	8.6	5.7	2.4	6.37647	6.37647	9.8	2.4	7.4	2.28898	7.66	Brivanib	VEGFR inhibitor
FIMM023794	Pentostatin	Pentostatin	0.93	Antimetabolite; Purine analog	A. Conv. Chemo	Approved	0.93	0	0	0	0	0		0	0	0	0	0	0	0	0	0	1.5	0	0	0.0882353	0.0882353	1.5	0	1.5	0.363803	0.57	PCI-34051	HDAC8 inhibitor
FIMM023804	Cladribine	Cladribine	11.924	Antimetabolite; Purine analog	A. Conv. Chemo	Approved	11.924	0	0	0	0.3	1.5		4.9	1.5	5.3	1.5	0.3	1.8	2.2	11.1	3.7	0.4	1.1	0	2.09412	2.09412	11.1	0	11.1	2.85952	-0.824	AMG-208	MET inhibitor
FIMM023828	Fludarabine	Fludarabine	9.64	Antimetabolite; Purine analog	A. Conv. Chemo	Approved	9.64	0	0	0	0	0		0	0.1	0.6	0	0.2	1.6	0.3	3.9	0.4	2.9	0	2.8	0.752941	0.752941	3.9	0	3.9	1.25106	-5.74	Procarbazine	Alkylating agent
FIMM000321	Clofarabine	Clofarabine	21.248	Antimetabolite; Purine analog	A. Conv. Chemo	Approved	21.248	1.1	6.1	0	2.8	9.1		10.2	7.2	7.4	4.8	1.7	4.2	6.1	15.5	5.7	4.4	5.5	3.6	5.61176	5.61176	15.5	0	15.5	3.71179	-5.748	Pomalidomide	Immunomodulatory agent, anti-angiogenic
FIMM023798	Gemcitabine	Gemcitabine	6.84	Antimetabolite; Nucleoside analog	A. Conv. Chemo	Approved	6.84	0	0.6	0	1.7	4.8		11.5	2.7	1.4	0.6	0.9	4	3.1	10.8	3.6	0.5	1	3.4	2.97647	2.97647	11.5	0	11.5	3.41294	4.66	Mitotane	Antineoplastic agent
FIMM000649	Methotrexate	Methotrexate	0.356	Antimetabolite; Anti-folate agent	H. Metabolic modifier	Approved	0.356	8.3	0	0.5	4.6	1.8	0	9.1	0	0	0	0	0	0	0	0	0	0	0	1.35	1.35	9.1	0	9.1	2.90583	8.744	Ifosfamide	Nitrogen mustard alkylating agent
FIMM023797	Floxuridine	Floxuridine	0.08	Antimetabolite; Analog of 5-fluorouracil	A. Conv. Chemo	Approved	0.08	0	0	0	6.4	0		5.5	0	0.6	0	0	0.2	0	0	0	2.7	0	0	0.905882	0.905882	6.4	0	6.4	2.01478	6.32	Estramustine	Alkylating agent
FIMM000406	Cytarabine	Cytarabine	5.834	Antimetabolite, interferes with DNA synthesis	A. Conv. Chemo	Approved	5.834	0.5	0	0	1	0.8		4	1.9	1.3	0	0	4.1	0.4	8.9	1.7	1	0.8	0	1.55294	1.55294	8.9	0	8.9	2.27627	3.066	Capecitabine	5-FU prodrug
FIMM001000	Mercaptopurine	Mercaptopurine	0.028	Antimetabolite	A. Conv. Chemo	Approved	0.028	0	0	0.6	8.8	3.2		6.4	0	0.5	0	2.3	0.1	1.3	2.4	1.3	4.4	0	1.9	1.95294	1.95294	8.8	0	8.8	2.52268	8.772	Arsenic(III) oxide	Thioredoxin reductase inhibitor; cytotoxic chemotherapeutic
FIMM000439	Fluorouracil	Fluorouracil	0.22	Antimetabolite	A. Conv. Chemo	Approved	0.22	0	1.1	0.7	0	0.4		1.8	0.1	0	0.1	0	0	2	2.1	4.6	0.3	1	0	0.835294	0.835294	4.6	0	4.6	1.22267	4.38	Anastrozole	Aromatase inhibitor
FIMM100371	Chloroquine	Chloroquine	10.336	Antimalaria agent; chemo/radio sensitizer	A. Conv. Chemo	Approved	10.336	6.3	6.3	7.8	8.1	1.9	6.2	7.3	6.3	7.9	4.9	4.4	4.2	9.1	7	8.8	15.3	8.9	5.6	7.01667	7.01667	15.3	1.9	13.4	2.78636	4.964	Altretamine	Formaldehyde release, alkylating agent
FIMM001376	Itraconazole	Itraconazole	1.648	antifungal, hedgehog signaling inhibitor	X. Other	Approved (non-oncology)	1.648	1	0	0	4.6	0		2.1	0	0	2.2	0.8	0	0.5	1.8	2.4	5	1.2	0.1	1.27647	1.27647	5	0	5	1.58214	3.352	TAK-960	PLK1 inhibitor
FIMM000360	Aminoglutethimide	Aminoglutethimide	0	Anti-steroid, aromatase inhibitor	F. Hormone therapy	Approved	0	0	0	0	0	0		0	0	0	0	0	0	0	0	0	1	0	0	0.0588235	0.0588235	1	0	1	0.242536	1	Talmapimod	p38MAPK alpha selective inhibitor
FIMM003765	2-methoxyestradiol	2-methoxyestradiol	2.59	Angiogenesis inhibitor	X. Other	Investigational (Ph 2)	2.59	2.3	0	2.1	3.3	4.2		2.2	3.4	0.6	0	0	0	1.6	5.7	5.3	4	1.8	0	2.14706	2.14706	5.7	0	5.7	1.92032	3.11	Orteronel	CYP17A1, androgen synth inhib.
FIMM000170	Metformin	Metformin	0	AMPK activator	H. Metabolic modifier	Approved (non-oncology)	0	0	0	1.1	0	0	0	0	0	0	0	0	0	0	0	0	0	0	0	0.0611111	0.0611111	1.1	0	1.1	0.259272	1.1	IRAK1/4 inhibitor	IRAK1/4 inhibitor
FIMM100402	Tosedostat	Tosedostat	0.282	Aminopeptidase inhibitor	X. Other	Investigational (Ph 3)	0.282	0	1.7	3	9	1.5		3.9	2.7	2.2	1.1	3.8	1.1	1.6	17.1	9.6	2.8	0.8	1	3.7	3.7	17.1	0	17.1	4.3533	16.818	GSK2801	BAZ2B/A bromodomain inhibitor
FIMM133812	Cilengitide	Cilengitide	0	alphaVbeta3 integrin inhibitor	X. Other	Investigational (Ph 3)	0	0.4	0	0	0	0		0	0	0	0	0	0	0	0	0	1.6	0	0	0.117647	0.117647	1.6	0	1.6	0.394074	1.6	Cyclophosphamide	Alkylating agent
FIMM115477	Rebastinib	Rebastinib	0	Allosteric ABL, FLT3, TIE2, TRKA inhibitor	B. Kinase inhibitor	Investigational (Ph 1)	0	0	0	1.1	3.9	0	3	3.9	0	0	0	0	0	0	0	0	0.3	0	0.8	0.722222	0.722222	3.9	0	3.9	1.37137	3.9	Tasquinimod	S100A9, immunomodulatory, anti-angiogenic
FIMM000326	Lomustine	Lomustine	0	Alkylating nitrosourea compound	A. Conv. Chemo	Approved	0	0	0	0	0	0		0	0	0	0	0	0	0	0	0	0.2	0	0	0.0117647	0.0117647	0.2	0	0.2	0.0485071	0.2	GSK2656157	PERK inhibitor
FIMM023801	Streptozocin	Streptozocin	0.66	Alkylating glucosamine-nitrosourea agent	A. Conv. Chemo	Approved	0.66	0	0	0	0	0		0	0	0	0	0.6	0	0	0	0	0.5	0	0	0.0647059	0.0647059	0.6	0	0.6	0.183511	-0.06	Streptozocin	Alkylating glucosamine-nitrosourea agent
FIMM000862	Busulfan	Busulfan	0.432	Alkylating antineoplastic agent	A. Conv. Chemo	Approved	0.432	0	0	0	0	0		0.5	0	0	0	0.4	0	0	0	0	0	0	0.9	0.105882	0.105882	0.9	0	0.9	0.25365	0.468	MST-312	Telomerase inhibitor
FIMM001217	Thio-TEPA	Thio-TEPA	0.028	Alkylating agent	A. Conv. Chemo	Approved	0.028	0	0	2.8	0	0		0	0	0	0.3	0	0	0	0	2	0	0	0	0.3	0.3	2.8	0	2.8	0.806226	2.772	Tofacitinib	JAK3, JAK2(V617F) inhibitor
FIMM023810	Uramustine	Uramustine	0	Alkylating agent	A. Conv. Chemo	Approved	0	0	0	0.5	0	0.3		1	0	0	0.8	0	0	2.7	0	0	0.8	0	0	0.358824	0.358824	2.7	0	2.7	0.694675	2.7	SGX-523	MET inhibitor
FIMM001220	Pipobroman	Pipobroman	0.222	Alkylating agent	A. Conv. Chemo	Approved	0.222	0	0.4	2.3	0	0		0	0.1	0	1.4	0	0	0	0.2	0	0.7	0.1	0	0.305882	0.305882	2.3	0	2.3	0.630942	2.078	AZD7545	PDHK inhibitor
FIMM000397	Dacarbazine	Dacarbazine	0	Alkylating agent	A. Conv. Chemo	Approved	0	0	0	0	0	0		0	0	0	0	0	0	0	0	0	1.5	0	0	0.0882353	0.0882353	1.5	0	1.5	0.363803	1.5	URB597	FAAH inhibitor
FIMM001171	Carmustine	Carmustine	0.38	Alkylating agent	A. Conv. Chemo	Approved	0.38	0	0	0.6	0	0		0	0	0	0	0	0	0	0	0	1.8	0	0	0.141176	0.141176	1.8	0	1.8	0.451468	1.42	Bimatoprost	Prostaglandin analog
FIMM000560	Temozolomide	Temozolomide	0.218	Alkylating agent	A. Conv. Chemo	Approved	0.218	0	0	0	0	0		1.4	0	0	0	0	0	0	0	0	0	0	0	0.0823529	0.0823529	1.4	0	1.4	0.33955	1.182	SNS-314	AURa, AURb inhibitor
FIMM000521	Procarbazine	Procarbazine	0	Alkylating agent	A. Conv. Chemo	Approved	0	0	0	0	0	0		0	0	0	0	0	0	0	0	0	0	0	0	0	0	0	0	0	0	0	Sabutoclax	pan-Bcl-2 family inhibitor
FIMM023796	Estramustine	Estramustine	0	Alkylating agent	A. Conv. Chemo	Approved	0	0	0	0	0	0	0	0	0	0	0	0	0	0	0	0	0	0	0	0	0	0	0	0	0	0	Filgotinib	JAK1-selective inhibitor
FIMM000403	Cyclophosphamide	Cyclophosphamide	0.014	Alkylating agent	A. Conv. Chemo	Approved	0.014	0	0	0	0	0		0	0	0	0	0	0	0	0	0	0	0	0	0	0	0	0	0	0	-0.014	Entospletinib	SYK inhibitor
FIMM136450	PF-06463922	PF-06463922	0	ALK, ROS1 inhibitor	B. Kinase inhibitor	Investigational (Ph 2)	0								2.2	1.3	0	0	0	0	0	0.5	0.1	0	0	0.372727	0.372727	2.2	0	2.2	0.725384	2.2	Carfilzomib	Proteasome inhibitor (20S subunit)
FIMM003713	Crizotinib	Crizotinib	1.304	ALK, c-Met inhibitor	B. Kinase inhibitor	Approved	1.304	0	0	0	0	0	0	0.3	0	1.6	0	0	0	0	0	0.8	2.3	0	0	0.277778	0.277778	2.3	0	2.3	0.65039	0.996	IOX-2	PHD2 inhibitor
FIMM133814	Brigatinib	Brigatinib (Fra F05)	0.45	ALK inhibitor, including gatekeeper mutant ALK	B. Kinase inhibitor	Approved (US)	0.45	0.1	0.6	4.9	7.6	0.3	10	7.6	2.5	1.1	1.3	4.4	1.9	2.1	5.2	8.1	6.2	5.4	6.1	4.18889	4.18889	10	0.1	9.9	3.04995	9.55	Ruxolitinib	JAK1&2 inhibitor
FIMM133777	ASP3026	ASP3026	0.846	ALK inhibitor	B. Kinase inhibitor	Investigational (Ph 1)	0.846	1	1.1	3.4	5.2	0.6	5.9	3.9	3.6	1.6	2.6	2.4	3.5	2	5.5	6.8	7.4	4.4	4.1	3.61111	3.61111	7.4	0.6	6.8	2.00261	6.554	Tazemetostat	EZH2 inhibitor
FIMM136414	CEP-37440	CEP-37440	3.442	ALK inhibitor	B. Kinase inhibitor	Investigational (Ph 1)	3.442								2.5	4.2	0.1	5.2	4.9	3.4	7.6	7.5	9.7	7.7	3.9	5.15455	5.15455	9.7	0.1	9.6	2.77213	6.258	Cladribine	Antimetabolite; Purine analog
FIMM133831	Ceritinib	Ceritinib	0.478	ALK inhibitor	B. Kinase inhibitor	Approved	0.478	0.7	0.3	1.5	0	0	1.8	0	0	1.7	1.4	1.9	0.5	1.3	3.3	0.7	4.2	5.2	0	1.36111	1.36111	5.2	0	5.2	1.51818	4.722	OTSSP167	MELK inhibitor
FIMM133778	Alectinib	Alectinib	0	ALK (incl gatekeeper mut) inhib	B. Kinase inhibitor	Approved (Japan)	0	0	0	0	0.3	0	0.4	0.1	0	0	0	0	0	0	0	0	1.1	0	0	0.105556	0.105556	1.1	0	1.1	0.273264	1.1	Deferoxamine	Iron chelator
FIMM000416	Disulfiram	Disulfiram (+CuCl2)	30.07	alcohol dehydrogenase inhibitor	H. Metabolic modifier	Approved (non-oncology)	30.07	1.8	6.8	4.2	6.1	6.2	6	7.5	0	6.8	4.2	5.7	5.4	7.6	7.3	6.1	8.3	8	3.7	5.65	5.65	8.3	0	8.3	2.17992	-21.77	AR-42	HDAC inhibitor
FIMM136448	Afuresertib	Afuresertib	0.416	AKT1-selective inhibitor	B. Kinase inhibitor	Investigational (Ph 2)	0.416								2.5	0	0.4	3	0.9	1.9	3.4	0.3	1	0.5	3.3	1.56364	1.56364	3.4	0	3.4	1.29327	2.984	AGI-5198	IDH1 R132H/R132C inhibitor
FIMM003732	Perifosine	Perifosine	0.38	AKT/PI3K inhibitor	B. Kinase inhibitor	Investigational (Ph 3)	0.38	0	0	1.2	0	0.4	0	0.4	0	0	0	0	0	0	0	0	0.4	0	0	0.133333	0.133333	1.2	0	1.2	0.306786	0.82	Tubacin	HDAC6 inhibitor
FIMM133876	GSK-690693	GSK-690693	2.228	AKT, PKA, PKC inhibitor	B. Kinase inhibitor	Investigational (Ph 1)	2.228	1.2	0	8.2	1.6	0	8.4	10	0	0	0	4.7	0	4.7	6.2	0	0	0.3	2.8	2.67222	2.67222	10	0	10	3.46254	7.772	Nelarabine	Nucleoside analog, DNA, RNA synth inhibitor
FIMM133854	Palomid-529	Palomid-529	0	AKT, MTOR, PI3K inhibitor	B. Kinase inhibitor	Investigational (Ph 1)	0	0	0	0.8	0.7	0	0	0.7	0	0	0	0	0	0	0.3	0.3	0	0	0	0.155556	0.155556	0.8	0	0.8	0.283304	0.8	Baricitinib	JAK inhibitor
FIMM115486	Ipatasertib	Ipatasertib	2.714	AKT inhibitor	B. Kinase inhibitor	Investigational (Ph 2)	2.714	2.5	5.3	9.5	7	2	7.9	9	4.5	2.8	3.5	5.8	2.9	4.3	8.4	3.1	4.4	3.1	6.7	5.15	5.15	9.5	2	7.5	2.40716	6.786	Panobinostat	HDAC inhibitor
FIMM133791	AZD-5363	AZD-5363	3.138	AKT inhibitor	B. Kinase inhibitor	Investigational (Ph 2)	3.138	3.6	4.4	9.2	4.6	3.7	6.1	7	6.7	4.2	5.5	6	3.4	5.5	5.9	3.4	3.9	3.4	8.3	5.26667	5.26667	9.2	3.4	5.8	1.73815	6.062	AZD-5438	CDK1,2,9 inhibitor
FIMM136436	Uprosertib	Uprosertib	1.146	AKT inhibitor	B. Kinase inhibitor	Investigational (Ph 2)	1.146								4.5	0	0.5	4.9	0	2.8	6	0	0	2.2	6.3	2.47273	2.47273	6.3	0	6.3	2.56168	5.154	GSK269962	ROCK1 and ROCK2 inhibitor
FIMM133820	Triciribine	Triciribine	8.048	AKT inhibitor	B. Kinase inhibitor	Investigational (Ph 2)	8.048	4.7	9.3	4.8	5.6	8.3	8.6	9.7	6.5	0	0	5.3	2.2	5	10.6	8.5	8.1	0	9.7	5.93889	5.93889	10.6	0	10.6	3.51085	2.552	AT7519	CDK1, 2, 4, 6 and 9 inhibitor
FIMM003760	MK-2206	MK-2206	3.83	AKT inhibitor	B. Kinase inhibitor	Investigational (Ph 2)	3.83	0	3.7	4.1	2.7	0	1.8	2.8	5	0	0	2.9	0.2	2.9	2.5	3.3	4.2	1.2	5.2	2.36111	2.36111	5.2	0	5.2	1.77636	1.37	AZD1208	PIM1, 2, 3 kinase inhibitor
FIMM109449	StemRegenin 1	StemRegenin 1	1.944	AHR antagonist, stem cell regenerating	E. Differentiating/ epigenetic modifier	Probe	1.944	7.8	4.4	5.6	4.3	5.9	4.6	7.1	5.1	5.8	4.1	5.4	3.1	7.1	6.4	5.3	8.2	4.4	5.9	5.58333	5.58333	8.2	3.1	5.1	1.35917	6.256	Pixantrone	topoisomerase II inhibitor
FIMM002374	SN-38	SN-38	16.554	Active metabolite of irinotecan. Topoisomerase I inhibitor	A. Conv. Chemo	(approved)	16.554								24.5	5.3	8.1	16.4	12.3	17.5	31.8	17.8	18.3	15.9	12.9	16.4364	16.4364	31.8	5.3	26.5	7.2866	15.246	GSK2879552	LSD1 inhibitor
FIMM003775	Dasatinib	Dasatinib	0	Abl, Src, Kit, EphR... Inhibitor	B. Kinase inhibitor	Approved	0	0	0.9	0	8.7	0	9.2	4.5	1.5	0	0	0	0	0	0	6.5	1.2	0	0	1.80556	1.80556	9.2	0	9.2	3.14969	9.2	Birinapant	IAPs, SMAC mimetic
FIMM003780	Bosutinib	Bosutinib	5.386	Abl, Src inhibitor	B. Kinase inhibitor	Approved	5.386	1.6	3.4	4.5	4.7	3.6	7.9	6.9	3.6	4.8	4.1	4.7	4.6	4.3	7.8	10.1	8.8	4.5	4.9	5.26667	5.26667	10.1	1.6	8.5	2.15925	4.714	Quisinostat	HDAC inhibitor
FIMM133798	Bafetinib	Bafetinib	0	Abl, Lyn inhibitor	B. Kinase inhibitor	Investigational (Ph 2)	0	0	0	1	3.5	0	0.7	0.9	0	0	0.8	0.6	0	1.1	3.1	0	2.2	0.3	0.1	0.794444	0.794444	3.5	0	3.5	1.08328	3.5	Pracinostat	HDAC inhibitor
FIMM000172	Imatinib	Imatinib	1.212	Abl, Kit, PDGFRB inhibitor	B. Kinase inhibitor	Approved	1.212	0.7	0.8	0	7.6	0	0.4	4	0	2.5	0	0	2.6	2.7	2.1	4.5	7.4	3.6	0.2	2.17222	2.17222	7.6	0	7.6	2.45951	6.388	Mechlorethamine	Nitrogen mustard alkylating agent
FIMM003763	Nilotinib	Nilotinib	0	Abl inhibitor	B. Kinase inhibitor	Approved	0	0	0	0	5.9	0.6	3	8	1.7	1.7	2.7	3.2	0	2.6	3.2	0.5	5.6	1.8	6.7	2.62222	2.62222	8	0	8	2.47875	8	Fludarabine	Antimetabolite; Purine analog
FIMM100368	Capecitabine	Capecitabine	0	5-FU prodrug	A. Conv. Chemo	Approved	0	0	0	0	0	0		0	0	0	0	0	0	0	0	0	0	0	0	0	0	0	0	0	0	0	Clofarabine	Antimetabolite; Purine analog
FIMM133862	IOX-1	IOX-1	0.318	2-Oxoglutarate Oxygenase Inhibitor	E. Differentiating/ epigenetic modifier	Probe	0.318	0	0	0.5	2.3	0.7	0	2.9	1.5	0	0	0	0	0	3.3	0	0	0	0	0.622222	0.622222	3.3	0	3.3	1.1011	2.982	Disulfiram (+CuCl2)	alcohol dehydrogenase inhibitor

## Sheet: Healthy F04B
ID	DRUG_NAME	Average_CTG	Mechanism.Targets	Class.explained	High.phase.Approval.status
FIMM109468-001	ZSTK474	3.552	PI3K gamma selective inhibitor	B. Kinase inhibitor	Investigational (Ph 1)
FIMM003771-001	YM155	21.448	Survivin inhibitor	G. Apoptotic modulator	Investigational (Ph 2)
FIMM133901-001	XL019	1.1	JAK2 inhibitor	B. Kinase inhibitor	Investigational (Ph 1)
FIMM133835-001	XL-647	2.132	EGFR, ERBB2, VEGFR, EPHB4	B. Kinase inhibitor	Investigational (Ph 2)
FIMM100365-001	XAV-939	0.01	Tankyrase-1 and -2	E. Differentiating/ epigenetic modifier	Probe
FIMM136391-001	WEHI-539	0.444	Bcl-XL inhibitor	G. Apoptotic modulator	Probe
FIMM109450-001	VX-11E	1.194	ERK1 & 2 inhibitor	B. Kinase inhibitor	Probe
FIMM133834-001	VX 745	0	p38MAPK inhibitor	B. Kinase inhibitor	Investigational (Ph 2)
FIMM136490-001	VS-4718	1.104	FAK inhibitor	B. Kinase inhibitor	Investigational (Ph 1)
FIMM136423-001	Voxtalisib	3.826	mTOR/PI3K inhibitor	B. Kinase inhibitor	Investigational (Ph 2)
FIMM003787-001	Vorinostat	4.38	HDAC inhibitor	E. Differentiating/ epigenetic modifier	Approved
FIMM100375-001	Volasertib	3.298	PLK1 inhibitor	B. Kinase inhibitor	Investigational (Ph 3)
FIMM003793-001	Vismodegib	0	Smothened (Hh) inhibitor	X. Other	Approved
FIMM000344-003	Vinorelbine	17.48	Mitotic inhibitor. Vinca alkaloid microtubule depolymerizer	A. Conv. Chemo	Approved
FIMM000337-003	Vincristine	11.678	Mitotic inhibitor. Vinca alkaloid microtubule depolymerizer	A. Conv. Chemo	Approved
FIMM000370-003	Vinblastine	9.626	Mitotic inhibitor. Vinca alkaloid microtubule depolymerizer	A. Conv. Chemo	Approved
FIMM136365-001	VGX-1027	0.224	Immunomodulator	D. Immunomodulatory	Investigational (Ph 1)
FIMM136478-001	Verdinexor	8.404	XPO1/CRM1 inhibitor	G. Apoptotic modulator	Investigational (Ph 1)
FIMM100392-001	VER 155008	0.68	HSP70 inhibitor	K. HSP inhibitor	Probe
FIMM115484-001	Venetoclax	0	Bcl-2-selective inhibitor	G. Apoptotic modulator	Investigational (Ph 1)
FIMM003767-001	Vemurafenib	0.522	B-Raf(V600E) inhibitor	B. Kinase inhibitor	Approved
FIMM003709-001	Veliparib	0.04	PARP inhibitor	E. Differentiating/ epigenetic modifier	Investigational (Ph 3)
FIMM136379-001	VE-821	0.48	ATR inihibitor	B. Kinase inhibitor	Probe
FIMM000176-002	Vatalanib	0	VEGFR-1 & -2 inhibitor	B. Kinase inhibitor	Investigational (Ph 3)
FIMM133822-001	Varlitinib	0.224	EGFR HER2 inhibitor	B. Kinase inhibitor	Investigational (Ph 2)
FIMM109448-001	Varespladib	0	Secretory phospholipase A2 inhibitor	X. Other	Investigational (Ph 2)
FIMM003769-002	Vandetanib	0.466	VEGFR,EGFR, RET inhibitor	B. Kinase inhibitor	Approved
FIMM023819-002	Valrubicin	9.62	Topoisomerase II inhibitor	A. Conv. Chemo	Approved
FIMM100372-002	Valproic acid	0	HDAC inhibitor	E. Differentiating/ epigenetic modifier	Approved
FIMM136368-001	URB597	0.346	FAAH inhibitor	H. Metabolic modifier	Investigational (Ph 1)
FIMM023810-002	Uramustine	0	Alkylating agent	A. Conv. Chemo	Approved
FIMM136436-001	Uprosertib	1.146	AKT inhibitor	B. Kinase inhibitor	Investigational (Ph 2)
FIMM136409-001	UNC2881	0.014	MER inhibitor	B. Kinase inhibitor	probe
FIMM115608-002	UNC1215	0.002	L3MBTL3 inhibitor	E. Differentiating/ epigenetic modifier	Probe
FIMM115610-002	UNC0642	3.716	G9a/GLP inhibitor	E. Differentiating/ epigenetic modifier	Probe
FIMM115612-002	UNC0638	5.676	G9a/GLP inhibitor	E. Differentiating/ epigenetic modifier	Probe
FIMM136451-001	UMI-77	14.69	MCL1 inhibitor	G. Apoptotic modulator	probe
FIMM136449-001	UM729	0.29	Enhancer of aryl hydrocarbon receptor (AhR) antagonists	E. Differentiating/ epigenetic modifier	probe
FIMM136493-001	Ulixertinib	2.556	ERK inhibitor	B. Kinase inhibitor	Investigational (Ph 2)
FIMM100366-004	UCN-01	14.246	PKCbeta, PDK1, Chk, Cdk2 inhibitor	B. Kinase inhibitor	Investigational (Ph 2)
FIMM109446-001	Tubastatin A	0.12	HDAC6 inhibitor	E. Differentiating/ epigenetic modifier	Probe
FIMM109445-002	Tubacin	1.254	HDAC6 inhibitor	E. Differentiating/ epigenetic modifier	Probe
FIMM133820-002	Triciribine	8.048	AKT inhibitor	B. Kinase inhibitor	Investigational (Ph 2)
FIMM136378-001	Triapine	2.264	ribonucleotide reductase inhibitor	H. Metabolic modifier	Investigational (Ph 2)
FIMM000249-004	Tretinoin	0	Retinoic acid receptor agonist	E. Differentiating/ epigenetic modifier	Approved
FIMM003751-001	Trametinib	1.522	MEK1/2 inhibitor	B. Kinase inhibitor	Approved
FIMM133783-001	TRAM-34	0	intermediate-conductance Ca2+-activated K+ channel inh.	X. Other	Probe
FIMM133900-001	TPCA-1	4.042	IKK-2 inhibitor	B. Kinase inhibitor	Probe
FIMM133821-001	Tozasertib	3.008	pan-Aurora inhibitor	B. Kinase inhibitor	Investigational (Ph 2)
FIMM100402-001	Tosedostat	0.282	Aminopeptidase inhibitor	X. Other	Investigational (Ph 3)
FIMM100376-001	Toremifene	1.724	selective estrogen receptor modulator	F. Hormone therapy	Approved
FIMM000556-005	Topotecan	9.662	Topoisomerase I inhibitor. Camptothecin analog	A. Conv. Chemo	Approved
FIMM003776-001	Tofacitinib	1.384	JAK3, JAK2(V617F) inhibitor	B. Kinase inhibitor	Approved
FIMM003738-001	Tivozanib	0.716	VEGFR1, 2, 3, c-Kit, PDGFRB inhibitor	B. Kinase inhibitor	Investigational (Ph 3)
FIMM100373-001	Tivantinib	2.242	MET inhibitor	B. Kinase inhibitor	Investigational (Ph 2)
FIMM003728-001	Tipifarnib	5.412	Farnesyltransferase inhibitor	E. Differentiating/ epigenetic modifier	Investigational (Ph 3)
FIMM133805-001	Tideglusib	0.04	GSK3 inhibitor	B. Kinase inhibitor	Investigational (Ph 2)
FIMM001062-003	Thioguanine	2.14	Antimetabolite; Purine analog	A. Conv. Chemo	Approved
FIMM001217-003	Thio-TEPA	0.028	Alkylating agent	A. Conv. Chemo	Approved
FIMM000390-004	Thalidomide	0.066	Immunosuppresant	D. Immunomodulatory	Approved
FIMM136357-001	TH588	2.014	MTH1 inhibitor	H. Metabolic modifier	Probe
FIMM109444-001	TGX-221	0.38	PI3K beta selective inhibitor	B. Kinase inhibitor	Probe
FIMM133846-001	TG100-115	0	PI3K gamma/delta inhibitor	B. Kinase inhibitor	Investigational (Ph 2)
FIMM136452-001	TEW-7197	0	TGF-β receptor ALK4/ALK5 inhibitor	B. Kinase inhibitor	Investigational (Ph 1)
FIMM023799-002	Teniposide	9.142	Topoisomerase II inhibitor	A. Conv. Chemo	Approved
FIMM003786-001	Temsirolimus	4.692	binds FKBP12, causes inhibition of mTORC1	C. Rapalog	Approved
FIMM000560-004	Temozolomide	0.218	Alkylating agent	A. Conv. Chemo	Approved
FIMM133819-001	Telatinib	0	VEGFR, KIT, PDGFR inhibitor	B. Kinase inhibitor	Investigational (Ph 2)
FIMM133893-001	Tazemetostat	0.666	EZH2 inhibitor	E. Differentiating/ epigenetic modifier	Investigational (Ph 1)
FIMM136389-001	Tasquinimod	1.018	S100A9, immunomodulatory, anti-angiogenic	D. Immunomodulatory	Investigational (Ph 3)
FIMM136428-002	Taselisib	0.948	PI3K alpha, gamma selective inhibitor	B. Kinase inhibitor	Investigational (Ph 3)
FIMM003737-001	Tarenflurbil	0	Gamma-secretase inhibitor	X. Other	Investigational (Ph 3)
FIMM136381-001	Tanzisertib	0	JNK1, 2, 3 inhibitor	B. Kinase inhibitor	Investigational (Ph 2)
FIMM003717-001	Tanespimycin	9.376	HSP90 inhibitor	K. HSP inhibitor	Investigational (Ph 2)
FIMM003785-001	Tandutinib	1.104	FLT3, PDGFR, KIT inhibitor	B. Kinase inhibitor	Investigational (Ph 2)
FIMM000620-004	Tamoxifen	1.94	Estrogen receptor antagonist	F. Hormone therapy	Approved
FIMM100408-002	Tamatinib	0	Syk inhibitor	B. Kinase inhibitor	Investigational (Ph 1)
FIMM133890-001	Talmapimod	0	p38MAPK alpha selective inhibitor	B. Kinase inhibitor	Investigational (Ph 2)
FIMM136388-001	Talazoparib	3.72	PARP1/2 inhibitor	E. Differentiating/ epigenetic modifier	Investigational (Ph 3)
FIMM133836-001	TAK-960	0	PLK1 inhibitor	B. Kinase inhibitor	Investigational (Ph 1)
FIMM100416-001	TAK-901	2.334	Aurora B inhibitor	B. Kinase inhibitor	Investigational (Ph 1)
FIMM100412-001	TAK-733	4.358	MEK1/2 inhibitor	B. Kinase inhibitor	Investigational (Ph 1)
FIMM133845-001	TAK-715	0	p38MAPK inhibitor	B. Kinase inhibitor	Investigational (Ph 2)
FIMM136421-001	TAK-632	0.894	pan-RAF inhibitor	B. Kinase inhibitor	probe
FIMM133859-001	TAK-285	0.356	HER2 inhibitor	B. Kinase inhibitor	Investigational (Ph 1)
FIMM001244-002	Tacrolimus	0.496	Binds FKBP12, causes inhibition of calcineurin	C. Rapalog	Approved
FIMM003748-001	Tacedinaline	0.162	HDAC inhibitor	E. Differentiating/ epigenetic modifier	Investigational (Ph 3)
FIMM023820-003	Sunitinib	0.24	Broad TK inhibitor	B. Kinase inhibitor	Approved
FIMM023801-003	Streptozocin	0.66	Alkylating glucosamine-nitrosourea agent	A. Conv. Chemo	Approved
FIMM109449-001	StemRegenin 1	1.944	AHR antagonist, stem cell regenerating	E. Differentiating/ epigenetic modifier	Probe
FIMM115616-003	Stattic	16.656	STAT3 SH2 domain inhibitor	X. Other	Probe
FIMM136477-001	Spebrutinib	0	BTK inhibitor	B. Kinase inhibitor	Investigational (Ph 2)
FIMM133781-001	SP600125	1.138	pan-JNK inhibitor	B. Kinase inhibitor	Probe
FIMM100355-002	Sotrastaurin	1.674	PKC inhibitor	B. Kinase inhibitor	Investigational (Ph 2)
FIMM003794-001	Sorafenib	0	B-Raf, FGFR-1, VEGFR-2 & -3, PDGFR-beta, KIT, and FLT3 inhib	B. Kinase inhibitor	Approved
FIMM100398-001	Sonolisib	0.442	PI3K inhibitor, pan-class I. Irreversible	B. Kinase inhibitor	Investigational (Ph 2)
FIMM003752-001	Sonidegib	0.032	Smothened (Hh) inhib	X. Other	Investigational (Ph 2)
FIMM133858-001	SNS-314	4.01	AURa, AURb inhibitor	B. Kinase inhibitor	Investigational (Ph 1)
FIMM003719-001	SNS-032	25.02	CDK inhibitor	B. Kinase inhibitor	Investigational (Ph 2)
FIMM002374-001	SN-38	16.554	Active metabolite of irinotecan. Topoisomerase I inhibitor	A. Conv. Chemo	(approved)
FIMM136472-001	SLx-2119	0.69	ROCK2 inhibitor	B. Kinase inhibitor	Investigational (Ph 2)
FIMM023795-004	Sirolimus	1.83	binds FKBP12, causes inhibition of mTORC1	C. Rapalog	Approved
FIMM000255-003	Simvastatin	0.962	HMG CoA reductase inhibitor	H. Metabolic modifier	Approved (non-oncology)
FIMM133886-001	Silmitasertib	4.322	CSNK2A1 inhibitor	B. Kinase inhibitor	Investigational (Ph 1)
FIMM136456-001	SH-4-54	13.716	STAT3 inhibitor	X. Other	probe
FIMM133874-001	SGX-523	0.178	MET inhibitor	B. Kinase inhibitor	Investigational (Ph 1)
FIMM133806-001	SGI-1776	7.836	PIM kinase inhibitor	B. Kinase inhibitor	Investigational (Ph 1)
FIMM115609-002	SGC0946	1.316	DOT1L inhibitor	E. Differentiating/ epigenetic modifier	Probe
FIMM133905-002	SGC-CBP30	2.114	CREBBP/EP300 bromodomain inhibitor	E. Differentiating/ epigenetic modifier	Probe
FIMM003721-001	Serdemetan	3.008	HDM2-p53 antagonist	G. Apoptotic modulator	Investigational (Ph 1)
FIMM133817-001	Semaxanib	0.006	VEGFR inhibitor	B. Kinase inhibitor	Investigational (Ph 3)
FIMM003708-001	Selumetinib	3.506	MEK1/2 inhibitor	B. Kinase inhibitor	Investigational (Ph 3)
FIMM133902-001	Selinexor	14.896	CRM1 inhibitor	G. Apoptotic modulator	Investigational (Ph 2)
FIMM003795-001	Seliciclib	1.702	CDK2/7/9 inhibitor	B. Kinase inhibitor	Investigational (Ph 2)
FIMM133816-002	SCH772984	0.84	ERK1 & 2 inhibitor	B. Kinase inhibitor	Probe
FIMM100413-001	SB 743921	4.556	Mitotic inhibitor. Eg5/KSP inhibitor	I. Kinesin inhibitor	Investigational (Ph 2)
FIMM003779-001	Saracatinib	0.18	Src, Abl inhibitor	B. Kinase inhibitor	Investigational (Ph 3)
FIMM136498-001	SAR405838	6.744	MDM2 inhibitor	G. Apoptotic modulator	Investigational (Ph 1)
FIMM133825-001	Sapitinib	0	Pan-HER inhibitor	B. Kinase inhibitor	Investigational (Ph 2)
FIMM136453-001	Sabutoclax	10.614	pan-Bcl-2 family inhibitor	G. Apoptotic modulator	Probe
FIMM003756-001	Ruxolitinib	3.996	JAK1&2 inhibitor	B. Kinase inhibitor	Approved
FIMM003736-001	Rucaparib	1.38	PARP inhibitor	E. Differentiating/ epigenetic modifier	Investigational (Ph 2)
FIMM100367-002	Ruboxistaurin	7.216	PKCbeta inhibitor	B. Kinase inhibitor	Investigational (Ph 3)
FIMM136480-001	Romidepsin	26.1	HDAC inhibitor	E. Differentiating/ epigenetic modifier	Approved
FIMM000269-004	Rofecoxib	0	COX-2 inhibitor	J. NSAID	Approved
FIMM133776-001	Rocilinostat	3.48	HDAC-6 selective inhibitor	E. Differentiating/ epigenetic modifier	Investigational (Ph 1)
FIMM136415-001	Rociletinib	1.13	EGFR(L858R/T790M) inhibitor	B. Kinase inhibitor	Investigational (Ph 3)
FIMM133807-001	Rigosertib	7.12	Ras-Raf interaction inhibitor	B. Kinase inhibitor	Investigational (Ph 2)
FIMM100397-001	Ridaforolimus	2.75	binds FKBP12, causes inhibition of mTORC1	C. Rapalog	Investigational (Ph 3)
FIMM136377-001	Ribociclib	1.382	CDK4/6 inhibitor	B. Kinase inhibitor	Investigational (Ph 3)
FIMM136374-001	RGFP966	0.43	HDAC3 inhibitor	E. Differentiating/ epigenetic modifier	Probe
FIMM133881-001	RG-7603	0.666	PI3K inhibitor, pan-class I	B. Kinase inhibitor	Investigational (Ph 1)
FIMM136390-001	Resminostat	4.938	HDAC1, 3, 6 inhibitor	E. Differentiating/ epigenetic modifier	Investigational (Ph 2)
FIMM100364-001	Regorafenib	0.518	B-Raf, c-Kit, VEGFR2 inhibitor	B. Kinase inhibitor	Approved
FIMM003754-001	Refametinib	3.296	MEK1/2 inhibitor	B. Kinase inhibitor	Investigational (Ph 2)
FIMM115477-001	Rebastinib	0	Allosteric ABL, FLT3, TIE2, TRKA inhibitor	B. Kinase inhibitor	Investigational (Ph 1)
FIMM109455-001	RD162	0.17	AR antagonist	F. Hormone therapy	Probe
FIMM003635-002	Raltitrexed	0	DHFR/GARFT/thymidylate synthase inhibitor	A. Conv. Chemo	Approved
FIMM000262-004	Raloxifene	2.146	Selective estrogen receptor modulator	F. Hormone therapy	Approved
FIMM109463-001	Ralimetinib	0.01	p38MAPK inhibitor	B. Kinase inhibitor	Investigational (Ph 2)
FIMM100380-001	RAF265	0.386	C-Raf inhibitor	B. Kinase inhibitor	Investigational (Ph 2)
FIMM115488-002	Radicicol	14.048	HSP90 inhibitor	K. HSP inhibitor	Probe
FIMM100384-001	Rabusertib	0.46	Chk1 inhibitor	B. Kinase inhibitor	Investigational (Ph 2)
FIMM023833-001	Quizartinib	0.174	FLT3 inhibitor	B. Kinase inhibitor	Investigational (Ph 2)
FIMM100399-001	Quisinostat	12.012	HDAC inhibitor	E. Differentiating/ epigenetic modifier	Investigational (Ph 2)
FIMM136476-001	Pyridoclax	1.222	MCL-1 inhibitor	G. Apoptotic modulator	probe
FIMM136407-001	PTC-209	5.246	BMI-1 inhibitor	E. Differentiating/ epigenetic modifier	probe
FIMM133898-001	PS-1145	0.178	IKK-2 inhibitor	B. Kinase inhibitor	Probe
FIMM000521-004	Procarbazine	0	Alkylating agent	A. Conv. Chemo	Approved
FIMM136500-001	Prexasertib	10.75	Chk1 inhibitor	B. Kinase inhibitor	Investigational (Ph 2)
FIMM000523-002	Prednisone	0	Immunomodulatory agent	D. Immunomodulatory	Approved
FIMM000519-002	Prednisolone	0	Immunomodulatory agent	D. Immunomodulatory	Approved
FIMM003569-002	Pravastatin	0.112	HMG CoA reductase inhibitor	H. Metabolic modifier	Approved (non-oncology)
FIMM133784-001	Pracinostat	14.396	HDAC inhibitor	E. Differentiating/ epigenetic modifier	Investigational (Ph 2)
FIMM136475-001	Poziotinib	0.242	pan-HER inhibitor	B. Kinase inhibitor	Investigational (Ph 2)
FIMM003730-001	Ponatinib	0.244	Broad TK inhibitor	B. Kinase inhibitor	Approved
FIMM133797-002	Pomalidomide	0	Immunomodulatory agent, anti-angiogenic	D. Immunomodulatory	Approved
FIMM000264-007	Plicamycin	9.322	RNA synthesis inhibitor	A. Conv. Chemo	Approved
FIMM003766-002	Plerixafor	0	CXCR4 antagonist	X. Other	Approved
FIMM133883-001	PKI-402	5.962	PI3K/mTOR inhibitor	B. Kinase inhibitor	Probe
FIMM136474-001	Pixantrone	2.59	topoisomerase II inhibitor	A. Conv. Chemo	Investigational (Ph 3)
FIMM001220-003	Pipobroman	0.222	Alkylating agent	A. Conv. Chemo	Approved
FIMM133896-001	Pinometostat	0	DOT1L inhibitor	E. Differentiating/ epigenetic modifier	Investigational (Ph 1)
FIMM003729-001	Pimasertib	3.51	MEK1/2 inhibitor	B. Kinase inhibitor	Investigational (Ph 2)
FIMM000060-004	Pilocarpine	0	Non-selective muscarinic receptor agonist	X. Other	Approved
FIMM136432-001	Pilaralisib	1.066	PI3K inhibitor. Pan-class I	B. Kinase inhibitor	Investigational (Ph 2)
FIMM003792-001	Pictilisib	2.522	PI3K inhibitor, pan-class I	B. Kinase inhibitor	Investigational (Ph 2)
FIMM133869-001	PHA-793887	7.796	CDK inhibitor	B. Kinase inhibitor	Investigational (Ph 1)
FIMM133897-001	PHA 408	5.29	IKK-2 inhibitor	B. Kinase inhibitor	Probe
FIMM133844-001	PH-797804	0	p38MAPK inhibitor	B. Kinase inhibitor	Investigational (Ph 2)
FIMM109451-001	PFI-1	1.498	Selective chemical probe for BET Bromodomains	E. Differentiating/ epigenetic modifier	Probe
FIMM109467-001	PF-670462	0	CK1epsilon and CK1delta inhibitor	B. Kinase inhibitor	Probe
FIMM109465-001	PF-4800567	0	CK1epsilon inhibitor	B. Kinase inhibitor	Probe
FIMM100410-001	PF-3845	0.726	FAAH inhibitor	X. Other	Probe
FIMM136450-001	PF-06463922	0	ALK, ROS1 inhibitor	B. Kinase inhibitor	Investigational (Ph 2)
FIMM100403-001	PF-04708671	0.156	p70S6K inhibitor	B. Kinase inhibitor	Probe
FIMM003735-001	PF-04691502	8.192	PI3K/mTOR inhibitor	B. Kinase inhibitor	Investigational (Ph 2)
FIMM133879-001	PF-04217903	0	MET inhibitor	B. Kinase inhibitor	Investigational (Ph 1)
FIMM133856-001	PF-03814735	9.25	AURa, AURb inhibitor	B. Kinase inhibitor	Investigational (Ph 1)
FIMM133795-001	PF-03758309	11.214	PAK inhibitor	B. Kinase inhibitor	Investigational (Ph 1)
FIMM133855-001	PF-00562271	4.334	FAK inhibitor	B. Kinase inhibitor	Investigational (Ph 1)
FIMM003740-002	PF-00477736	8.708	Chk1 inhibitor	B. Kinase inhibitor	Investigational (Ph 1)
FIMM115481-001	PF 431396	5.848	FAK/PYK2 inhibitor	B. Kinase inhibitor	Probe
FIMM136495-001	Pexidartinib	0.88	KIT, CSF1R, FLT3 inhibitor	B. Kinase inhibitor	Investigational (Ph 3)
FIMM115472-001	Pevonedistat	3.702	NAE inhibitor	H. Metabolic modifier	Investigational (Ph 1)
FIMM003732-001	Perifosine	0.38	AKT/PI3K inhibitor	B. Kinase inhibitor	Investigational (Ph 3)
FIMM023794-002	Pentostatin	0.93	Antimetabolite; Purine analog	A. Conv. Chemo	Approved
FIMM023808-003	Pemetrexed	0	Dihydrofolate reductase inhibitor	H. Metabolic modifier	Approved
FIMM133818-001	Pelitinib	4.088	EGFR inhibitor	B. Kinase inhibitor	Investigational (Ph 2)
FIMM133840-001	PD184352	2.626	MEK1/2 inhibitor	B. Kinase inhibitor	Investigational (Ph 2)
FIMM133843-001	PD0325901	0.656	MEK1/2 inhibitor	B. Kinase inhibitor	Investigational (Ph 2)
FIMM136467-001	PCI-34051	0	HDAC8 inhibitor	E. Differentiating/ epigenetic modifier	probe
FIMM003784-001	Pazopanib	0	VEGFR inhibitor	B. Kinase inhibitor	Approved
FIMM003796-002	Patupilone	10.572	Mitotic inhibitor, epothilone microtubule stabilizer	A. Conv. Chemo	Investigational (Ph 3)
FIMM003783-001	Panobinostat	14.136	HDAC inhibitor	E. Differentiating/ epigenetic modifier	Approved (US)
FIMM133854-001	Palomid-529	0	AKT, MTOR, PI3K inhibitor	B. Kinase inhibitor	Investigational (Ph 1)
FIMM003705-001	Palbociclib	3.446	CDK inhibitor (Cdk4/6)	B. Kinase inhibitor	Approved
FIMM136380-001	Pacritinib	9.318	FLT3/JAK2	B. Kinase inhibitor	Investigational (Ph 3)
FIMM000491-003	Paclitaxel	9.696	Mitotic inhibitor, taxane microtubule stabilizer	A. Conv. Chemo	Approved
FIMM115468-001	PAC-1	3.82	procaspase-3 activator	G. Apoptotic modulator	Investigational (Ph 1)
FIMM023809-004	Oxaliplatin	9.272	Platinum-based antineoplastic agent	A. Conv. Chemo	Approved
FIMM136366-001	OTX015	5.724	BET family inhibitor	E. Differentiating/ epigenetic modifier	Investigational (Ph 1)
FIMM136406-001	OTSSP167	14.238	MELK inhibitor	B. Kinase inhibitor	probe
FIMM133877-001	OSU-03012	3.37	PDPK1 inhibitor	B. Kinase inhibitor	Investigational (Ph 1)
FIMM136398-001	Osimertinib	5.88	EGFR(L858R/T790M) inhibitor	B. Kinase inhibitor	Investigational (Ph 3)
FIMM133853-001	OSI-930	0	KIT, VEGFR inhibitor	B. Kinase inhibitor	Investigational (Ph 1)
FIMM003753-001	OSI-027	1.928	mTOR inhibitor	B. Kinase inhibitor	Investigational (Ph 2)
FIMM133799-001	Orteronel	0	CYP17A1, androgen synth inhib.	F. Hormone therapy	Investigational (Ph 3)
FIMM003268-001	Orantinib	0.358	KDR, FGFR, PDGFR inhibitor	B. Kinase inhibitor	Investigational (Ph 3)
FIMM133793-001	Oprozomib	15.888	proteasome (20 S) inhibitor	A. Conv. Chemo	Investigational (Ph 1)
FIMM136373-001	ONX-0914	19.37	LMP7 (immunoproteasome)	X. Other	Probe
FIMM136434-001	Onalespib	10.246	HSP90 inhibitor	K. HSP inhibitor	Investigational (Ph 2)
FIMM100414-001	Omipalisib	8.464	PI3K/mTOR inhibitor	B. Kinase inhibitor	Investigational (Ph 1)
FIMM100379-001	Omacetaxine	22.442	Protein synthesis inhib (80 S ribosome)	A. Conv. Chemo	Approved
FIMM003790-001	Olaparib	0.962	PARP inhibitor	E. Differentiating/ epigenetic modifier	Approved
FIMM003712-001	Obatoclax	2.47	Bcl-2 family inhibitor	G. Apoptotic modulator	Investigational (Ph 3)
FIMM136372-001	NVP-LGK974	0	PORCN inhibitor	X. Other	Investigational (Ph 1)
FIMM133852-001	NVP-INC280	0.338	MET inhibitor	B. Kinase inhibitor	Investigational (Ph 1)
FIMM133828-001	NVP-BGT226	7.366	PI3K/mTOR inhibitor	B. Kinase inhibitor	Investigational (Ph 2)
FIMM109440-001	NVP-BGJ398	0	FGFR inhibitor	B. Kinase inhibitor	Investigational (Ph 1)
FIMM133878-001	NVP-AEW541	6.34	IGF1R inhibitor	B. Kinase inhibitor	Investigational (Ph 1)
FIMM133826-001	NVP-AEE788	0	EGFR, VEGFR, ABL, SRC inhibitor	B. Kinase inhibitor	Investigational (Ph 2)
FIMM100381-001	Nutlin-3	3.096	MDM2 inhibitor	G. Apoptotic modulator	Probe
FIMM136358-001	NSC348884	5.57	NPM1 oligomerization inhibitor	X. Other	Probe
FIMM136375-001	NMS-873	9.844	p97/VCP inhibitor	X. Other	Probe
FIMM136371-001	NLG919	0	IDO inhibitor	D. Immunomodulatory	Investigational (Ph 1)
FIMM100374-001	Niraparib	0.162	PARP inhibitor	E. Differentiating/ epigenetic modifier	Investigational (Ph 1)
FIMM100389-001	Nintedanib	4.118	VEGFR, PDGFR, FGFR inhibitor	B. Kinase inhibitor	Approved (US)
FIMM000773-002	Nilutamide	0	Nonsteroidal antiandrogen	F. Hormone therapy	Approved
FIMM003763-001	Nilotinib	0	Abl inhibitor	B. Kinase inhibitor	Approved
FIMM100382-002	Neratinib	0.276	EGFR inhibitor	B. Kinase inhibitor	Investigational (Ph 3)
FIMM003762-001	Nelarabine	2.366	Nucleoside analog, DNA, RNA synth inhibitor	A. Conv. Chemo	Approved
FIMM003707-002	Navitoclax	4.536	Bcl-2/Bcl-xL inhibitor	G. Apoptotic modulator	Investigational (Ph 2)
FIMM133887-001	Mubritinib	3.474	ERBB2 inhibitor	B. Kinase inhibitor	Investigational (Ph 1)
FIMM136427-001	MST-312	6.07	Telomerase inhibitor	X. Other	probe
FIMM003733-001	Motesanib	0.194	VEGFR, PDGFR, Ret, Kit inhibitor	B. Kinase inhibitor	Investigational (Ph 2)
FIMM109441-001	Momelotinib	6.166	JAK1 & 2 inhibitor	B. Kinase inhibitor	Investigational (Ph 2)
FIMM100383-001	Mocetinostat	6.45	HDAC inhibitor (HDAC1 & 2-selective)	E. Differentiating/ epigenetic modifier	Investigational (Ph 2)
FIMM133866-001	MLN-8054	1.716	AURa AURb FLT3 KIT (PDGFR)	B. Kinase inhibitor	Investigational (Ph 1)
FIMM109442-001	MLN-0128	4.312	mTOR inhibitor	B. Kinase inhibitor	Investigational (Ph 1)
FIMM136405-001	ML323	0	USP1-UAF1 inhibitor	X. Other	probe
FIMM003739-001	MK1775	3.816	Wee1 inhibitor	B. Kinase inhibitor	Investigational (Ph 2)
FIMM133882-001	MK-8776	0.834	CHEK1 inhibitor	B. Kinase inhibitor	Investigational (Ph 1)
FIMM136370-001	MK-8745	0.082	Aurora A inhibitor	B. Kinase inhibitor	Probe
FIMM133842-001	MK-2461	0.376	MET inhibitor	B. Kinase inhibitor	Investigational (Ph 2)
FIMM003760-001	MK-2206	3.83	AKT inhibitor	B. Kinase inhibitor	Investigational (Ph 2)
FIMM100411-001	MK-0752	0	gamma-secretase/notch inhibitor	X. Other	Investigational (Ph 2)
FIMM000490-004	Mitoxantrone	3.314	Topoisomerase II inhibitor	A. Conv. Chemo	Approved
FIMM000822-003	Mitotane	0	Antineoplastic agent	A. Conv. Chemo	Approved
FIMM023805-002	Mitomycin C	2.828	Antineoplastic anatibiotic; DNA crosslinker	A. Conv. Chemo	Approved
FIMM133808-001	Milciclib	6.3	CDK2 inhibitor	B. Kinase inhibitor	Investigational (Ph 2)
FIMM100362-001	Midostaurin	2.1	PKC, PKA, S6K and EGFR inhibitor	B. Kinase inhibitor	Investigational (Ph 3)
FIMM000484-002	Methylprednisolone	0	Immunosuppressant	D. Immunomodulatory	Approved
FIMM000649-004	Methotrexate	0.356	Antimetabolite; Anti-folate agent	H. Metabolic modifier	Approved
FIMM000170-003	Metformin	0	AMPK activator	H. Metabolic modifier	Approved (non-oncology)
FIMM136473-001	Merestinib	0.22	Met inhibitor	B. Kinase inhibitor	Investigational (Ph 1)
FIMM001000-003	Mercaptopurine	0.028	Antimetabolite	A. Conv. Chemo	Approved
FIMM000528-005	Mepacrine	15.07	Unclear. PLA2 inhibitor. NF-kB inhibitor, p53 activator	X. Other	Approved
FIMM000482-005	Melphalan	0	Nitrogen mustard alkylating agent	A. Conv. Chemo	Approved
FIMM000618-004	Megestrol acetate	0	Progestogen	F. Hormone therapy	Approved
FIMM000640-003	Mechlorethamine	5.538	Nitrogen mustard alkylating agent	A. Conv. Chemo	Approved
FIMM003791-001	Masitinib	4.188	KIT inhibitor	B. Kinase inhibitor	Investigational (Ph 3)
FIMM136496-001	Marimastat	0	MMP-9, MMP-1, MMP-2, MMP-14, MMP-7 inhibitor	X. Other	Investigational (Ph 3)
FIMM136494-001	LY3009120	1.962	pan-RAF inhibitor	B. Kinase inhibitor	Investigational (Ph 1)
FIMM115492-001	LY-294002	6.982	PI3K inhibitor	B. Kinase inhibitor	Investigational (Ph 1)
FIMM133803-001	LY-2874455	2.852	FGFR inhibitor	B. Kinase inhibitor	Investigational (Ph 1)
FIMM003764-001	Luminespib	15.56	HSP90 inhibitor	K. HSP inhibitor	Investigational (Ph 2)
FIMM133838-001	Lucitanib	0.34	FGFR1, VEGFR inhibitor	B. Kinase inhibitor	Investigational (Ph 1)
FIMM000143-003	Lovastatin	0	HMG-CoA reductase inhibitor	H. Metabolic modifier	approved (non-oncology)
FIMM136404-001	Losmapimod	0	p38MAPK inhibitor	B. Kinase inhibitor	Investigational (Ph 3)
FIMM133786-001	Lonafarnib	3.294	Farnesyl transferase inhibitor	E. Differentiating/ epigenetic modifier	Investigational (Ph 3)
FIMM000326-003	Lomustine	0	Alkylating nitrosourea compound	A. Conv. Chemo	Approved
FIMM115478-001	Lomeguatrib	0.004	O6-methylguanine-DNA methyltransferase inhibitor	E. Differentiating/ epigenetic modifier	Investigational (Ph 2)
FIMM003772-001	Linsitinib	0.42	IGF1R, IR inhibitor	B. Kinase inhibitor	Investigational (Ph 2)
FIMM100386-001	Linifanib	0.06	VEGFR, PDGFR, CSF-1R, FLT3 inhibitor	B. Kinase inhibitor	Investigational (Ph 3)
FIMM000469-002	Levamisole	0	Immunomodulatory agent	D. Immunomodulatory	Approved
FIMM000290-004	Letrozole	0	Aromatase inhibitor	F. Hormone therapy	Approved
FIMM003774-001	Lestaurtinib	3.572	FLT3, JAK2, TrkA, TrkB, TrkC inhibitor	B. Kinase inhibitor	Investigational (Ph 3)
FIMM133809-001	Lenvatinib	0.534	VEGFR inhibitor	B. Kinase inhibitor	Approved (US)
FIMM003782-001	Lenalidomide	0.16	Immunomodulatory	D. Immunomodulatory	Approved
FIMM133892-001	LCL161	3.662	IAPs, SMAC mimetic	G. Apoptotic modulator	Investigational (Ph 2)
FIMM100377-001	Lasofoxifene	0.116	Selective estrogen receptor modulator	F. Hormone therapy	Approved
FIMM000274-003	Lapatinib	0	HER2, EGFR inhibitor	B. Kinase inhibitor	Approved
FIMM100409-001	KX2-391	10.594	non-ATP competitive Src inhibitor	B. Kinase inhibitor	Investigational (Ph 2)
FIMM133867-001	KW-2449	0.338	AURa AURb FLT3 inhibitor	B. Kinase inhibitor	Investigational (Ph 1)
FIMM133899-001	KU-60019	3.042	ATM inhibitor	B. Kinase inhibitor	Probe
FIMM133868-001	KRN-633	0.028	VEGFR inhibitor	B. Kinase inhibitor	Investigational (Ph 1)
FIMM100418-001	JQ1	4.372	BET family inhibitor	E. Differentiating/ epigenetic modifier	Probe
FIMM133875-001	JNJ-38877605	0.1	MET inhibitor	B. Kinase inhibitor	Investigational (Ph 1)
FIMM023821-002	Ixabepilone	1.77	Mitotic inhibitor. Epothilone microtubule stabilizer.	A. Conv. Chemo	Approved
FIMM001376-002	Itraconazole	1.648	antifungal, hedgehog signaling inhibitor	X. Other	Approved (non-oncology)
FIMM003684-002	Irinotecan	1.734	Topoisomerase I inhibitor. Camptothecin prodrug analog	A. Conv. Chemo	Approved
FIMM133903-001	IRAK1/4 inhibitor	0	IRAK1/4 inhibitor	B. Kinase inhibitor	Probe
FIMM115486-001	Ipatasertib	2.714	AKT inhibitor	B. Kinase inhibitor	Investigational (Ph 2)
FIMM115606-002	IOX-2	4.172	PHD2 inhibitor	E. Differentiating/ epigenetic modifier	Probe
FIMM133862-002	IOX-1	0.318	2-Oxoglutarate Oxygenase Inhibitor	E. Differentiating/ epigenetic modifier	Probe
FIMM003759-001	Iniparib	0.564	PARP inhibitor	E. Differentiating/ epigenetic modifier	Investigational (Ph 3)
FIMM003758-001	Indibulin	3.062	Mitoric inhibitor. Microtubule depolymerizer	A. Conv. Chemo	Investigational (Ph 2)
FIMM000464-003	Imiquimod	0.994	Immunomodulatory agent, TLR7 agonist	D. Immunomodulatory	Approved
FIMM000172-004	Imatinib	1.212	Abl, Kit, PDGFRB inhibitor	B. Kinase inhibitor	Approved
FIMM000463-004	Ifosfamide	0	Nitrogen mustard alkylating agent	A. Conv. Chemo	Approved
FIMM003750-001	Idelalisib	0.67	PI3K inhibitor, p110δ-selective	B. Kinase inhibitor	Approved (US)
FIMM136384-001	Idasanutlin	8.084	MDM2 inhibitor	G. Apoptotic modulator	Probe
FIMM000173-003	Idarubicin	11.598	Topoisomerase II inhibitor	A. Conv. Chemo	Approved
FIMM133811-001	Icotinib	0	EGFR inhibitor	B. Kinase inhibitor	Investigational (Ph 2)
FIMM100415-001	Ibrutinib	0	Btk inhibitor	B. Kinase inhibitor	Approved
FIMM109462-001	I-BET151	3.602	BET family inhibitor	E. Differentiating/ epigenetic modifier	Probe
FIMM000983-003	Hydroxyurea	0.04	Antineoplastic agent	A. Conv. Chemo	Approved
FIMM133837-001	Hydroxyfasudil	0.822	ROCK, PKA, PKG, PRK inhibitor	B. Kinase inhibitor	Active metabolite of approved drug
FIMM136382-001	GSK923295	7.386	CENP-E inhibitor	I. Kinesin inhibitor	Investigational (Ph 1)
FIMM115482-001	GSK650394	0.616	SGK1 & 2 inhibitor	B. Kinase inhibitor	Probe
FIMM136419-001	GSK525762	2.472	BET family inhibitor	E. Differentiating/ epigenetic modifier	Investigational (Ph 1)
FIMM115611-001	GSK343	2.012	EZH2 inhibitor	E. Differentiating/ epigenetic modifier	Probe
FIMM136491-001	GSK2879552	2.224	LSD1 inhibitor	E. Differentiating/ epigenetic modifier	Investigational (Ph 1)
FIMM136418-001	GSK2830371	0	Wip1 inhibitor	X. Other	probe
FIMM133904-001	GSK2801	0	BAZ2B/A bromodomain inhibitor	E. Differentiating/ epigenetic modifier	Probe
FIMM115479-001	GSK269962	6.35	ROCK1 and ROCK2 inhibitor	B. Kinase inhibitor	Probe
FIMM136429-001	GSK2656157	0.356	PERK inhibitor	B. Kinase inhibitor	probe
FIMM115473-001	GSK2636771	0.44	PI3K beta selective inhibitor	B. Kinase inhibitor	Investigational (Ph 1)
FIMM115607-003	GSK-J4	12.68	JMJD3 (histone demethylase) inhibitor	E. Differentiating/ epigenetic modifier	Probe
FIMM133876-001	GSK-690693	2.228	AKT, PKA, PKC inhibitor	B. Kinase inhibitor	Investigational (Ph 1)
FIMM133851-001	GSK-461364	10.366	PLK1 inhibitor	B. Kinase inhibitor	Investigational (Ph 1)
FIMM133796-001	GSK-2334470	2.58	PDK1 inhibitor	B. Kinase inhibitor	Probe
FIMM133780-001	GSK-1904529A	0	IGF1R, INSR inhib	B. Kinase inhibitor	Probe
FIMM133779-001	GSK-1838705A	0.41	IGF1R, INSR, ALK inhib	B. Kinase inhibitor	Probe
FIMM133850-001	GSK-1070916	1.584	AURb, AURc inhibitor	B. Kinase inhibitor	Investigational (Ph 1)
FIMM133871-001	GSK-1059615	5.832	PI3K/mTOR inhibitor	B. Kinase inhibitor	Investigational (Ph 1)
FIMM000257-002	Goserelin	0	Gonadotropin releasing hormone superagonist	F. Hormone therapy	Approved
FIMM133823-001	Golvatinib	0	MET, VEGFR2 inhibitor	B. Kinase inhibitor	Investigational (Ph 2)
FIMM136417-001	GNE-7915	0.288	LRRK2 inhibitor	B. Kinase inhibitor	probe
FIMM136401-001	GNE-0877	0.498	LRRK2 inhibitor	B. Kinase inhibitor	probe
FIMM136431-001	Glasdegib	0	Smo inhibitor	X. Other	Investigational (Ph 2)
FIMM136465-001	Givinostat	4.108	HDAC inhibitor	E. Differentiating/ epigenetic modifier	Investigational (Ph 2)
FIMM023798-002	Gemcitabine	6.84	Antimetabolite; Nucleoside analog	A. Conv. Chemo	Approved
FIMM000160-003	Gefitinib	1.588	EGFR inhibitor	B. Kinase inhibitor	Approved
FIMM133857-001	Gedatolisib	6.882	PI3K/mTOR inhibitor	B. Kinase inhibitor	Investigational (Ph 1)
FIMM136470-002	GDC-0994	1.564	ERK inhibitor	B. Kinase inhibitor	Investigational (Ph 1)
FIMM133889-001	GDC-0623	2.128	MEK1/2 inhibitor	B. Kinase inhibitor	Investigational (Ph 2)
FIMM133782-001	Ganetespib	13.632	HSP90 inhibitor	K. HSP inhibitor	Investigational (Ph 3)
FIMM100347-001	Gandotinib	4.528	JAK2 inhibitor	B. Kinase inhibitor	Investigational (Ph 2)
FIMM100385-001	Galunisertib	0	TGF-B/Smad inhibitor	B. Kinase inhibitor	Investigational (Ph 2)
FIMM100378-006	Galiellalactone	3.658	STAT3-DNA interaction inhibitor	X. Other	Probe
FIMM000617-004	Fulvestrant	0	Estrogen receptor antagonist	F. Hormone therapy	Approved
FIMM136416-001	FRAX486	2.69	PAK1, 2, 3 inhibitor	B. Kinase inhibitor	probe
FIMM100417-004	Fostamatinib	1.604	Syk inhibitor	B. Kinase inhibitor	Investigational (Ph 2)
FIMM003715-001	Foretinib	1.686	MET, VEGFR2 inhibitor	B. Kinase inhibitor	Investigational (Ph 2)
FIMM000446-003	Flutamide	0	Nonsteroidal antiandrogen	F. Hormone therapy	Approved
FIMM000439-004	Fluorouracil	0.22	Antimetabolite	A. Conv. Chemo	Approved
FIMM023828-002	Fludarabine	9.64	Antimetabolite; Purine analog	A. Conv. Chemo	Approved
FIMM023797-003	Floxuridine	0.08	Antimetabolite; Analog of 5-fluorouracil	A. Conv. Chemo	Approved
FIMM003777-001	Fingolimod	6.914	S1PR antagonist	X. Other	Approved
FIMM000428-003	Finasteride	0	type II 5-alpha reductase inhibitor	F. Hormone therapy	Approved
FIMM136440-001	Filgotinib	2.222	JAK1-selective inhibitor	B. Kinase inhibitor	Investigational (Ph 2)
FIMM136386-001	Filanesib	10.114	KSP/Eg5 inhibitor	I. Kinesin inhibitor	Investigational (Ph 2)
FIMM115471-001	FG-4592	1.894	HIF prolyl hydroxylase inhibitor	E. Differentiating/ epigenetic modifier	Investigational (Ph 2)
FIMM133794-001	Fedratinib	6.994	JAK2-selective inhibitor	B. Kinase inhibitor	Investigational (Ph 2)
FIMM003757-001	Fasudil	0.808	ROCK, PKA, PKG, PRK inhibitor, prodrug	B. Kinase inhibitor	Approved (Japan)
FIMM003593-003	Exemestane	0.354	Aromatase inhibitor	F. Hormone therapy	Approved
FIMM003755-001	Everolimus	1.758	binds FKBP12, causes inhibition of mTORC1	C. Rapalog	Approved
FIMM023814-002	Etoposide	3.986	Topoisomerase II inhibitor	A. Conv. Chemo	Approved
FIMM023796-003	Estramustine	0	Alkylating agent	A. Conv. Chemo	Approved
FIMM000183-003	Erlotinib	0.496	EGFR inhibitor	B. Kinase inhibitor	Approved
FIMM136497-001	EPZ015666	0	PRMT5 inhibitor	E. Differentiating/ epigenetic modifier	Probe
FIMM133802-001	EPZ-5687	0	EZH2 inhibitor	E. Differentiating/ epigenetic modifier	Probe
FIMM136501-001	Epacadostat	0.002	IDO inhibitor	D. Immunomodulatory	Investigational (Ph 2)
FIMM003789-001	Enzastaurin	0.22	PKCbeta inhibitor	B. Kinase inhibitor	Investigational (Ph 3)
FIMM109456-001	Enzalutamide	0	AR antagonist	F. Hormone therapy	Approved
FIMM136402-001	Entospletinib	0.534	SYK inhibitor	B. Kinase inhibitor	Investigational (Ph 2)
FIMM003788-001	Entinostat	5.438	HDAC inhibitor	E. Differentiating/ epigenetic modifier	Investigational (Ph 2)
FIMM133841-001	ENMD-2076	6.22	pan-Aurora inhibitor	B. Kinase inhibitor	Investigational (Ph 2)
FIMM136367-001	Encorafenib	0	B-RAF(V600E)	B. Kinase inhibitor	Investigational (Ph 2)
FIMM003773-001	EMD1214063	0	c-Met inhibitor	B. Kinase inhibitor	Investigational (Ph 1)
FIMM133810-001	Duvelisib	0.622	PI3K inhibitor	B. Kinase inhibitor	Investigational (Ph 2)
FIMM023818-005	Doxorubicin	5.582	Topoisomerase II inhibitor	A. Conv. Chemo	Approved
FIMM003711-001	Dovitinib	0	FGFR inhibitor	B. Kinase inhibitor	Investigational (Ph 3)
FIMM003746-001	Doramapimod	0.824	p38MAPK inhibitor	B. Kinase inhibitor	Investigational (Ph 1)
FIMM003797-001	Docetaxel	12.29	Mitotic inhibitor, taxane microtubule stabilizer	A. Conv. Chemo	Approved
FIMM000416-004	Disulfiram	30.07	alcohol dehydrogenase inhibitor	H. Metabolic modifier	Approved (non-oncology)
FIMM109460-001	Dinaciclib	21.822	CDK inhibitor	B. Kinase inhibitor	Investigational (Ph 3)
FIMM000227-002	Dexamethasone	0	Immunosuppresant; glucocorticoid	D. Immunomodulatory	Approved
FIMM133895-001	deltarasin	6.392	Ras-PDEdelta inhibitor	X. Other	Probe
FIMM000914-002	Deferoxamine	0.966	Iron chelator	X. Other	Approved (non-oncology)
FIMM003724-001	Decitabine	0.782	Nucleoside analog DNA methyl transferase inhibitor	E. Differentiating/ epigenetic modifier	Approved
FIMM023811-004	Daunorubicin	9.184	Topoisomerase II inhibitor	A. Conv. Chemo	Approved
FIMM003775-001	Dasatinib	0	Abl, Src, Kit, EphR... Inhibitor	B. Kinase inhibitor	Approved
FIMM136400-001	Darapladib	2.384	lipoprotein-associated phospholipase A2 inhibitor	X. Other	Investigational (Ph 3)
FIMM100393-001	Daporinad	20.552	NAMPT inhibitor	H. Metabolic modifier	Probe
FIMM003714-001	Danusertib	4.508	Aurora, Ret, TrkA, FGFR-1 inhibitor	B. Kinase inhibitor	Investigational (Ph 2)
FIMM023832-001	Dactolisib	7.09	mTOR/(PI3K) inhibitor	B. Kinase inhibitor	Investigational (Ph 2)
FIMM023800-002	Dactinomycin	20.288	RNA and DNA synthesis inhibitor	A. Conv. Chemo	Approved
FIMM109459-001	Dacomitinib	1.57	pan-HER inhibitor	B. Kinase inhibitor	Investigational (Ph 3)
FIMM000397-004	Dacarbazine	0	Alkylating agent	A. Conv. Chemo	Approved
FIMM109461-001	Dabrafenib	0.19	B-Raf(V600E) inhibitor	B. Kinase inhibitor	Approved
FIMM000406-003	Cytarabine	5.834	Antimetabolite, interferes with DNA synthesis	A. Conv. Chemo	Approved
FIMM000403-004	Cyclophosphamide	0.014	Alkylating agent	A. Conv. Chemo	Approved
FIMM133872-001	CYC-116	5.49	Aurora and VEGFR2 inhibitor	B. Kinase inhibitor	Investigational (Ph 1)
FIMM136369-001	CUDC-907	30.69	HDAC1/2/3/10, PI3Kalpha inhibitor	E. Differentiating/ epigenetic modifier	Investigational (Ph 1)
FIMM133792-001	CUDC-305	10.16	HSP90 inhibitor	K. HSP inhibitor	Investigational (Ph 1)
FIMM003723-001	CUDC-101	12.644	HDAC & EGFR, Her2 inhibitor	B. Kinase inhibitor	Investigational (Ph 1)
FIMM003713-001	Crizotinib	1.304	ALK, c-Met inhibitor	B. Kinase inhibitor	Approved
FIMM109464-001	Crenolanib	8.59	PDGFRA and PDGFRB inhibitor	B. Kinase inhibitor	Investigational (Ph 2)
FIMM115470-001	CPI-613	0.1	pyruvate dehydrogenase, alpha-ketoglutarate dehydrogenase inhibitor	H. Metabolic modifier	Investigational (Ph 2)
FIMM133873-001	CP-724714	0	EGFR ERBB2 inhibitor	B. Kinase inhibitor	Investigational (Ph 1)
FIMM133824-002	Copanlisib	2.87	PI3K alpha, beta selective inhibitor	B. Kinase inhibitor	Investigational (Ph 2)
FIMM136392-001	Cobimetinib	2.496	MEK1/2 inhibitor	B. Kinase inhibitor	Investigational (Ph 3)
FIMM000396-002	Clomifene	3.264	Selective estrogen receptor modulator	F. Hormone therapy	Approved
FIMM000321-002	Clofarabine	21.248	Antimetabolite; Purine analog	A. Conv. Chemo	Approved
FIMM023804-002	Cladribine	11.924	Antimetabolite; Purine analog	A. Conv. Chemo	Approved
FIMM023807-006	Cisplatin	6.08	Platinum-based antineoplastic agent	A. Conv. Chemo	Approved
FIMM133812-001	Cilengitide	0	alphaVbeta3 integrin inhibitor	X. Other	Investigational (Ph 3)
FIMM100371-002	Chloroquine	10.336	Antimalaria agent; chemo/radio sensitizer	A. Conv. Chemo	Approved
FIMM000377-005	Chlorambucil	0.512	Nitrogen mustard alkylating agent	A. Conv. Chemo	Approved
FIMM133884-001	CH-5132799	1.626	PI3K inhibitor, pan-class I	B. Kinase inhibitor	Investigational (Ph 1)
FIMM133831-001	Ceritinib	0.478	ALK inhibitor	B. Kinase inhibitor	Approved
FIMM136438-001	Cerdulatinib	4.624	JAK, SYK inhibitor	B. Kinase inhibitor	Investigational (Ph 1)
FIMM136414-001	CEP-37440	3.442	ALK inhibitor	B. Kinase inhibitor	Investigational (Ph 1)
FIMM133860-001	CEP-32496	0	BRAF inhibitor	B. Kinase inhibitor	Investigational (Ph 2)
FIMM000298-004	Celecoxib	0	Selective COX-2 inhibitor	J. NSAID	Approved
FIMM003734-002	Cediranib	0.874	KDR/Flt/VEGFR inhibitor	B. Kinase inhibitor	Investigational (Ph 3)
FIMM001171-003	Carmustine	0.38	Alkylating agent	A. Conv. Chemo	Approved
FIMM100346-001	Carfilzomib	27.854	Proteasome inhibitor (20S subunit)	A. Conv. Chemo	Approved
FIMM023806-004	Carboplatin	2.79	Platinum-based antineoplastic agent	A. Conv. Chemo	Approved
FIMM100368-001	Capecitabine	0	5-FU prodrug	A. Conv. Chemo	Approved
FIMM003781-001	Canertinib	7.306	pan-HER inhibitor	B. Kinase inhibitor	Investigational (Ph 3)
FIMM000263-003	Camptothecin	8.826	Topoisomerase I inhibitor	A. Conv. Chemo	Probe
FIMM100395-001	Cabozantinib	0.034	VEGFR2, Met, FLT3, Tie2, Kit and Ret inhibitor	B. Kinase inhibitor	Approved
FIMM136469-001	Cabazitaxel	12.164	Taxane microtubule stabilizer, antimitotic	A. Conv. Chemo	Approved
FIMM115613-002	C646	1.728	p300/CREB-binding protein (CBP) inhibitor	E. Differentiating/ epigenetic modifier	Probe
FIMM133789-001	BX-912	3.622	PDK1 inhib	B. Kinase inhibitor	Probe
FIMM000862-003	Busulfan	0.432	Alkylating antineoplastic agent	A. Conv. Chemo	Approved
FIMM100388-001	Buparlisib	3.014	PI3K inhibitor, pan-class I	B. Kinase inhibitor	Investigational (Ph 2)
FIMM003747-006	Bryostatin 1	4.882	PKC activator	B. Kinase inhibitor	Investigational (Ph 1)
FIMM100387-001	Brivanib	0	VEGFR inhibitor	B. Kinase inhibitor	Investigational (Ph 3)
FIMM003780-002	Bosutinib	5.386	Abl, Src inhibitor	B. Kinase inhibitor	Approved
FIMM000287-002	Bortezomib	26.974	Proteasome inhibitor (26S subunit)	A. Conv. Chemo	Approved
FIMM136399-001	BMS863233	4.046	Cdc7 inhibitor	B. Kinase inhibitor	Investigational (Ph 2)
FIMM115485-001	BMS-911543	2.22	JAK2 inhibitor	B. Kinase inhibitor	Investigational (Ph 1)
FIMM133829-001	BMS-777607	0.284	Met, Axl, Ron and Tyro3 inhibitor	B. Kinase inhibitor	Investigational (Ph 2)
FIMM003749-001	BMS-754807	2.29	IGF1R inhibitor	B. Kinase inhibitor	Investigational (Ph 2)
FIMM133801-001	BMS-599626	1.088	Pan-HER inhibitor	B. Kinase inhibitor	Investigational (Ph 1)
FIMM023831-003	Bleomycin	2.22	Glycopeptide antibiotic; causes DNA breaks	A. Conv. Chemo	Approved
FIMM133891-001	Birinapant	3.36	IAPs, SMAC mimetic	G. Apoptotic modulator	Investigational (Ph 2)
FIMM100407-001	Binimetinib	1.262	MEK1/2 inhibitor	B. Kinase inhibitor	Investigational (Ph 2)
FIMM003745-002	Bimatoprost	0.356	Prostaglandin analog	D. Immunomodulatory	Approved
FIMM003722-001	BIIB021	13.562	HSP90 inhibitor	K. HSP inhibitor	Investigational (Ph 2)
FIMM000304-003	Bicalutamide	0	Nonsteriodal antiandrogen	F. Hormone therapy	Approved
FIMM002337-002	BI 2536	8.388	PLK1 inhibitor	B. Kinase inhibitor	Investigational (Ph 2)
FIMM136394-001	BGB324	6.544	Axl inhibitor	B. Kinase inhibitor	Investigational (Ph 1)
FIMM000296-002	Bexarotene	0	Antineoplastic agent; retinoid specifically selective for retinoid X receptors	E. Differentiating/ epigenetic modifier	Approved
FIMM136383-001	Bentamapimod	1.438	JNK inhibitor	B. Kinase inhibitor	Investigational (Ph 1)
FIMM100358-001	Bendamustine	0.084	Nitrogen mustard alkylating agent	A. Conv. Chemo	Approved
FIMM003744-001	Belinostat	10.5	HDAC inhibitor	E. Differentiating/ epigenetic modifier	Approved (US)
FIMM136426-001	BCI	17.766	Dusp6 inhibitor	X. Other	probe
FIMM136458-001	BAY 87-2243	7.084	HIF1alpha inhibitor	E. Differentiating/ epigenetic modifier	Investigational (Ph 1)
FIMM133788-001	Baricitinib	2.12	JAK inhibitor	B. Kinase inhibitor	Investigational (Ph 2)
FIMM133798-001	Bafetinib	0	Abl, Lyn inhibitor	B. Kinase inhibitor	Investigational (Ph 2)
FIMM003743-003	AZD8055	8.062	mTOR inhibitor	B. Kinase inhibitor	Investigational (Ph 1)
FIMM003741-001	AZD7762	2.328	Chk1 inhibitor	B. Kinase inhibitor	Investigational (Ph 1)
FIMM136397-001	AZD7545	0.284	PDHK inhibitor	B. Kinase inhibitor	probe
FIMM100391-001	AZD4547	0.26	FGFR inhibitor	B. Kinase inhibitor	Investigational (Ph 2)
FIMM115469-001	AZD2014	4.078	mTOR inhibitor, ATP-competitive	B. Kinase inhibitor	Investigational (Ph 1)
FIMM100396-001	AZD1480	0.778	JAK1/2, FGFR inhibitor	B. Kinase inhibitor	Investigational (Ph 1)
FIMM136393-001	AZD1208	3.17	PIM1, 2, 3 kinase inhibitor	B. Kinase inhibitor	Investigational (Ph 1)
FIMM003742-001	AZD1152-HQPA	0.878	Aurora B inhibitor	B. Kinase inhibitor	Investigational (Ph 3)
FIMM133800-001	AZD-8330	4.098	MEK1/2 inhibitor	B. Kinase inhibitor	Investigational (Ph 1)
FIMM133888-001	AZD-8186	0	PI3Kbeta inhibitor	B. Kinase inhibitor	Investigational (Ph 1)
FIMM133870-001	AZD-6482	0.6	PI3Kbeta-selective inhibitor	B. Kinase inhibitor	Investigational (Ph 1)
FIMM133885-001	AZD-5438	8.992	CDK1,2,9 inhibitor	B. Kinase inhibitor	Investigational (Ph 1)
FIMM133791-001	AZD-5363	3.138	AKT inhibitor	B. Kinase inhibitor	Investigational (Ph 2)
FIMM133880-001	AZD-1080	0.06	GSK3 inhibitor	B. Kinase inhibitor	Investigational (Ph 1)
FIMM023825-003	Azacitidine	0.72	Nucleoside analog DNA methyl transferase inhibitor	E. Differentiating/ epigenetic modifier	Approved
FIMM136376-001	AZ191	4.002	DYRK1A inhibitor	B. Kinase inhibitor	probe
FIMM133775-001	AZ-23	0	Trk inhibitor	B. Kinase inhibitor	Probe
FIMM100352-001	AZ 3146	2.298	Mps1 kinase (TTK) inhibitor	B. Kinase inhibitor	Probe
FIMM003778-001	Axitinib	0.622	VEGFR, PDGFR, KIT inhibitor	B. Kinase inhibitor	Approved
FIMM115483-001	AVN944	4.746	IMPDH inhibitor	H. Metabolic modifier	Investigational (Ph 2)
FIMM000239-003	Auranofin	7.614	Antirheumatic agent	A. Conv. Chemo	Approved
FIMM109447-001	Atorvastatin	5.122	HMG CoA reductase inhibitor	H. Metabolic modifier	Approved
FIMM003706-001	AT9283	2.2	Aurora A & B, Jak2, Flt, Abl inhibitor	B. Kinase inhibitor	Investigational (Ph 2)
FIMM133827-001	AT7519	19.212	CDK1, 2, 4, 6 and 9 inhibitor	B. Kinase inhibitor	Investigational (Ph 1)
FIMM136437-001	AT13148	6.098	p70S6K, PKA, ROCK (AKT) inhibitor	B. Kinase inhibitor	Investigational (Ph 1)
FIMM115474-001	AT-406	0.506	XIAP, cIAP1, cIAP2 inhibitor	G. Apoptotic modulator	Investigational (Ph 1)
FIMM001823-004	AT 101	13.718	Bcl-2 family inhibitor	G. Apoptotic modulator	Investigational (Ph 2)
FIMM133777-001	ASP3026	0.846	ALK inhibitor	B. Kinase inhibitor	Investigational (Ph 1)
FIMM023816-003	Arsenic(III) oxide	0	Thioredoxin reductase inhibitor; cytotoxic chemotherapeutic	E. Differentiating/ epigenetic modifier	Approved
FIMM133849-001	ARRY-380	0	HER2 inhibitor	B. Kinase inhibitor	Investigational (Ph 1)
FIMM133804-001	ARN 509	0	AR antagonist	F. Hormone therapy	Investigational (Ph 2)
FIMM133785-001	AR-42	10.316	HDAC inhibitor	E. Differentiating/ epigenetic modifier	Investigational (Ph 1)
FIMM100345-001	APR-246	0.194	p53 activator, thioredoxin reductase 1 inhibitor	G. Apoptotic modulator	Investigational (Ph 1)
FIMM100390-001	Apitolisib	3.948	PI3K/mTOR inhibitor	B. Kinase inhibitor	Investigational (Ph 2)
FIMM133813-001	Apatinib	0	VEGFR inhibitor	B. Kinase inhibitor	Investigational (Ph 3)
FIMM000303-004	Anastrozole	0	Aromatase inhibitor	F. Hormone therapy	Approved
FIMM000171-004	Anagrelide	0	PDE-3, PLA2 inhibitor	X. Other	Approved
FIMM133815-001	Amuvatinib	1.436	Broad spectrum TK inhib	B. Kinase inhibitor	Investigational (Ph 2)
FIMM136466-001	Amsacrine	10.396	DNA intercalation, Topo II inhibitor	A. Conv. Chemo	Approved
FIMM003727-001	Amonafide	5.714	Topoisomerase II inhibitor / DNA intercalator	A. Conv. Chemo	Investigational (Ph 3)
FIMM000360-003	Aminoglutethimide	0	Anti-steroid, aromatase inhibitor	F. Hormone therapy	Approved
FIMM136413-001	AMG-925	0.784	FLT-3, CDK4 inhibitor	B. Kinase inhibitor	Probe
FIMM133848-001	AMG-900	0.7	pan-Aurora inhibitor	B. Kinase inhibitor	Investigational (Ph 1)
FIMM136412-001	AMG-232	2.09	MDM2 inhibitor	G. Apoptotic modulator	Investigational (Ph 2)
FIMM133847-001	AMG-208	0.032	MET inhibitor	B. Kinase inhibitor	Investigational (Ph 1)
FIMM003725-001	Alvocidib	18.67	CDK inhibitor	B. Kinase inhibitor	Investigational (Ph 2)
FIMM003718-001	Alvespimycin	7.312	HSP90 inhibitor	K. HSP inhibitor	Investigational (Ph 2)
FIMM000356-005	Altretamine	0	Formaldehyde release, alkylating agent	A. Conv. Chemo	Approved
FIMM133787-001	Alpelisib	0.61	PI3Kalpha inhibitor	B. Kinase inhibitor	Investigational (Ph 2)
FIMM000833-003	Allopurinol	0	Xanthine oxidase inhibitor	A. Conv. Chemo	Approved
FIMM003761-001	Alisertib	2.204	Aurora A inhibitor	B. Kinase inhibitor	Investigational (Ph 3)
FIMM133778-001	Alectinib	0	ALK (incl gatekeeper mut) inhib	B. Kinase inhibitor	Approved (Japan)
FIMM136385-001	Aldoxorubicin	6.866	Topo II, albumin	A. Conv. Chemo	Investigational (Ph 2)
FIMM136387-001	AGI-6780	0.606	IDH2-R140Q inhibitor	H. Metabolic modifier	Probe
FIMM133832-001	AGI-5198	1.034	IDH1 R132H/R132C inhibitor	H. Metabolic modifier	Probe
FIMM136448-001	Afuresertib	0.416	AKT1-selective inhibitor	B. Kinase inhibitor	Investigational (Ph 2)
FIMM003710-001	Afatinib	0.83	EGFR inhibitor	B. Kinase inhibitor	Approved
FIMM003720-001	ABT-751	6.144	Mitotic inhibitor. Colchicine site binding microtubule depolymerizer.	A. Conv. Chemo	Investigational (Ph 2)
FIMM003716-001	Abiraterone	0	P450 17alpha-hydroxylase-17,20-lyase inhibitor	F. Hormone therapy	Approved
FIMM136481-001	Abexinostat	14.342	HDAC1-selective inhibitor	E. Differentiating/ epigenetic modifier	Investigational (Ph 2)
FIMM133830-001	Abemaciclib	1.6	CDK4 and 6 inhibitor	B. Kinase inhibitor	Investigational (Ph 2)
FIMM136488-001	A-1210477	7.602	MCL-1 inhibitor	G. Apoptotic modulator	probe
FIMM115614-001	8-chloro-adenosine	10.202	Nucleoside analog, RNA synthesis inhibitor	A. Conv. Chemo	Probe
FIMM115615-001	8-amino-adenosine	16.156	Nucleoside analog, RNA synthesis inhibitor	A. Conv. Chemo	Probe
FIMM109453-001	4-hydroxytamoxifen	5.198	Selective estrogen receptor modulator	F. Hormone therapy	Investigational as a gel preparation
FIMM003765-001	2-methoxyestradiol	2.59	Angiogenesis inhibitor	X. Other	Investigational (Ph 2)
FIMM109454-002	15D-PGJ2	0	Endogenous PPARγ ligand, prostaglandin, NFkB signaling inhibitor	X. Other	Probe
FIMM109458-002	1-methyl-D-tryptophan	0.178	Indolamine 2,3-dioxygenase 1 and 2 inhibitor	X. Other	Investigational (Ph 2)
FIMM115476-003	(5Z)-7-Oxozeaenol	2.742	TAK1 inhibitor	B. Kinase inhibitor	Probe

## Sheet: DSS RecGBM
ID	DRUG_NAME	Mechanism.Targets	T1513_CTG	T1516_CTG	T1532_CTG	T1534_CTG	T1544_CTG	T1608_CTG	Avg. GBM
FIMM115476	(5Z)-7-Oxozeaenol	TAK1 inhibitor	7.6	8.7	7.4	5.5	7.2	2.6	5.43333
FIMM109458	1-methyl-D-tryptophan	Indolamine 2,3-dioxygenase 1 and 2 inhibitor	0	0	0	0	0	0	0.0166667
FIMM109454	15D-PGJ2	Endogenous PPARγ ligand, prostaglandin, NFkB signaling inhibitor	0	0	0	1	0	0	0.123529
FIMM003765	2-methoxyestradiol	Angiogenesis inhibitor	1.6	5.7	5.3	4	1.8	0	2.14706
FIMM109453	4-hydroxytamoxifen	Selective estrogen receptor modulator	4.5	4.3	5.4	11.8	5.9	3.3	5.24706
FIMM115615	8-amino-adenosine	Nucleoside analog, RNA synthesis inhibitor	18.7	24.1	19.2	18.2	20.4	18.3	19.8471
FIMM115614	8-chloro-adenosine	Nucleoside analog, RNA synthesis inhibitor	2.3	10.5	5.7	6.8	2	3.3	4.77059
FIMM136488	A-1210477	MCL-1 inhibitor	5.8	6.2	7.4	9.3	10.3	6.3	7.69091
FIMM133830	Abemaciclib	CDK4 and 6 inhibitor	0	3.9	3.6	2	0	0	1.05556
FIMM136481	Abexinostat	HDAC1-selective inhibitor	7	17.3	11	9.6	5.9	13	8.61818
FIMM003716	Abiraterone	P450 17alpha-hydroxylase-17,20-lyase inhibitor	0	0	0	0.3	0	0	0.0823529
FIMM003720	ABT-751	Mitotic inhibitor. Colchicine site binding microtubule depolymerizer.	2.3	4	6	3.3	0	0	3.07059
FIMM003710	Afatinib	EGFR inhibitor	8.5	17.2	23.3	1.8	0	0	2.98889
FIMM136448	Afuresertib	AKT1-selective inhibitor	1.9	3.4	0.3	1	0.5	3.3	1.56364
FIMM133832	AGI-5198	IDH1 R132H/R132C inhibitor	0	0	0	0	0	0	0
FIMM136387	AGI-6780	IDH2-R140Q inhibitor	0	1.5	0	2.6	0.2	0	0.883333
FIMM136385	Aldoxorubicin	Topo II, albumin	7.3	9.9	7.3	4.4	7.8	6.6	6.50588
FIMM133778	Alectinib	ALK (incl gatekeeper mut) inhib	0	0	0	1.1	0	0	0.105556
FIMM003761	Alisertib	Aurora A inhibitor	1.2	3.8	3.7	3.8	0	1.3	2.92778
FIMM000833	Allopurinol	Xanthine oxidase inhibitor	0.1	0	0	1.3	0	0	0.270588
FIMM133787	Alpelisib	PI3Kalpha inhibitor	2.3	3.7	4	3.2	1.4	2.5	2.25
FIMM000356	Altretamine	Formaldehyde release, alkylating agent	0	0	0	0	0	0	0
FIMM003718	Alvespimycin	HSP90 inhibitor	13.5	18.8	19.4	12.8	16	14.4	13.5647
FIMM003725	Alvocidib	CDK inhibitor	14.6	14.7	7.5	16.1	17.5	19.5	13.2667
FIMM133847	AMG-208	MET inhibitor	0	0	0	0	0	0.1	0.00555556
FIMM136412	AMG-232	MDM2 inhibitor	8.3	10.2	6.3	0	8.5	7.9	4.69091
FIMM133848	AMG-900	pan-Aurora inhibitor	0	1.1	0	0	0	0	0.438889
FIMM136413	AMG-925	FLT-3, CDK4 inhibitor	0	0.4	2.8	0	3.4	0	0.763636
FIMM000360	Aminoglutethimide	Anti-steroid, aromatase inhibitor	0	0	0	1	0	0	0.0588235
FIMM003727	Amonafide	Topoisomerase II inhibitor / DNA intercalator	3.9	6.5	5	2.8	3.6	5.1	3.31176
FIMM136466	Amsacrine	DNA intercalation, Topo II inhibitor	7.5	8.8	9.7	5.2	8.2	5.1	7.38182
FIMM133815	Amuvatinib	Broad spectrum TK inhib	1.1	1.2	1.5	2.3	0	2.3	1.55556
FIMM000171	Anagrelide	PDE-3, PLA2 inhibitor	0	0.9	0	0.2	1.8	0	0.170588
FIMM000303	Anastrozole	Aromatase inhibitor	0	0	0	0	0	0	0
FIMM133813	Apatinib	VEGFR inhibitor	0.7	0.8	0	1.4	0.1	0	0.405556
FIMM100390	Apitolisib	PI3K/mTOR inhibitor	9.7	13.7	9.6	9.2	9.3	10.5	9.69444
FIMM100345	APR-246	p53 activator, thioredoxin reductase 1 inhibitor	0	0	0	0.6	0	0	0.0333333
FIMM133785	AR-42	HDAC inhibitor	5.4	7.5	7.3	6.6	8.8	4.5	5.46111
FIMM133804	ARN 509/Apalutamide	AR antagonist	0	0	0	3.8	0	0.9	0.3
FIMM133849	ARRY-380/Tucatinib	HER2 inhibitor	1.1	0	2.2	4.3	0.8	0	0.883333
FIMM023816	Arsenic(III) oxide	Thioredoxin reductase inhibitor; cytotoxic chemotherapeutic	0	0	0	0	0	0	0
FIMM133777	ASP3026	ALK inhibitor	2	5.5	6.8	7.4	4.4	4.1	3.61111
FIMM001823	AT 101	Bcl-2 family inhibitor	11.1	13.2	13.3	8	6.6	0	10.0778
FIMM115474	AT-406	XIAP, cIAP1, cIAP2 inhibitor	0	0	1.2	1.9	0	0	0.511111
FIMM136437	AT13148	p70S6K, PKA, ROCK (AKT) inhibitor	5.1	5.4	5.7	5.2	3.8	10.9	5.02727
FIMM133827	AT7519	CDK1, 2, 4, 6 and 9 inhibitor	9.6	16.2	11	15.9	16.1	17.3	11.2444
FIMM003706	AT9283	Aurora A & B, Jak2, Flt, Abl inhibitor	0	4.3	1.6	0.8	0.5	1.6	1.79444
FIMM109447	Atorvastatin	HMG CoA reductase inhibitor	6	7.4	7.5	18.5	1.8	0.3	4.32222
FIMM000239	Auranofin	Antirheumatic agent	8	7.5	7.1	8.1	10	4.4	5.70588
FIMM115483	AVN944	IMPDH inhibitor	14	13.9	8.1	8.1	13.9	5.4	9.38333
FIMM003778	Axitinib	VEGFR, PDGFR, KIT inhibitor	1.7	6.7	3.1	6.2	3	6.4	5.07222
FIMM100352	AZ 3146	Mps1 kinase (TTK) inhibitor	4.5	4.2	6.3	8.9	4.2	2.9	3.13889
FIMM133775	AZ-23	Trk inhibitor	0	0.4	0.6	3.4	0	3.4	2.02778
FIMM136376	AZ191	DYRK1A inhibitor	4.7	5.5	5.1	8.6	5.1	3.9	3.17778
FIMM023825	Azacitidine	Nucleoside analog DNA methyl transferase inhibitor	0.6	2.9	1	3	2.3	0.2	1.57778
FIMM133880	AZD-1080	GSK3 inhibitor	0	0	0.5	0	0	0	0.127778
FIMM133791	AZD-5363	AKT inhibitor	5.5	5.9	3.4	3.9	3.4	8.3	5.26667
FIMM133885	AZD-5438	CDK1,2,9 inhibitor	1.9	2.2	3.8	4.4	3.4	7.7	2.90556
FIMM133870	AZD-6482	PI3Kbeta-selective inhibitor	0.4	1.9	1.8	0.2	0	3.5	1.57222
FIMM133888	AZD-8186	PI3Kbeta inhibitor	0.2	0.1	0.8	0	0	1.8	1.12778
FIMM133800	AZD-8330	MEK1/2 inhibitor	18.7	17.8	14.5	12.8	15.9	5.2	10.4833
FIMM003742	AZD1152-HQPA	Aurora B inhibitor	0	2.7	0.8	0.2	0.1	0	0.588889
FIMM136393	AZD1208	PIM1, 2, 3 kinase inhibitor	0.4	0	0	0	0	0	0.116667
FIMM100396	AZD1480	JAK1/2, FGFR inhibitor	0	2	0.6	2.4	0.6	2.3	2.01111
FIMM115469	AZD2014/Vistusertib	mTOR inhibitor, ATP-competitive	8.3	11	8.2	7.2	6.6	7.4	9.47222
FIMM100391	AZD4547	FGFR inhibitor	0	3.1	2	5.4	4.7	1.5	3.55556
FIMM136397	AZD7545	PDHK inhibitor	0	0	0	0	0	0	0
FIMM003741	AZD7762	Chk1 inhibitor	0	3	1	6.5	0	2	2.38889
FIMM003743	AZD8055	mTOR inhibitor	14.7	19.2	12.3	14.6	12.9	14.8	13.15
FIMM133798	Bafetinib	Abl, Lyn inhibitor	1.1	3.1	0	2.2	0.3	0.1	0.794444
FIMM133788	Baricitinib	JAK inhibitor	0	0	0	0.3	0	0	0.111111
FIMM136458	BAY 87-2243	HIF1alpha inhibitor	0.1	0	0	11.1	0	2.6	1.76364
FIMM136426	BCI	Dusp6 inhibitor	19.2	18.4	12.7	20	18.7	16.4	16.6182
FIMM003744	Belinostat	HDAC inhibitor	5.4	8.6	7.7	6.7	3.9	2.2	5.71111
FIMM100358	Bendamustine	Nitrogen mustard alkylating agent	0	0.8	0	0.2	0	4.3	0.488235
FIMM136383	Bentamapimod	JNK inhibitor	1.3	0.3	1.1	4.7	0	0.4	0.705556
FIMM000296	Bexarotene	Antineoplastic agent; retinoid specifically selective for retinoid X receptors	1	2.3	2.1	3.6	0	0.9	1.92222
FIMM136394	BGB324	Axl inhibitor	6.5	8.5	5.2	11.7	5.2	6.9	6.41176
FIMM002337	BI 2536	PLK1 inhibitor	2	7	6.4	7.1	0	1.6	3.86111
FIMM000304	Bicalutamide	Nonsteriodal antiandrogen	0	0	0	2.2	0	0	0.235294
FIMM003722	BIIB021	HSP90 inhibitor	14.1	23	19.5	16.1	16.2	15.6	15.7529
FIMM003745	Bimatoprost	Prostaglandin analog	0	0	0	0	0	0	0
FIMM100407	Binimetinib	MEK1/2 inhibitor	6.8	4.3	5.2	4.8	6.3	0	3.11111
FIMM133891	Birinapant	IAPs, SMAC mimetic	0	0	0	0	0	0	0.0666667
FIMM023831	Bleomycin	Glycopeptide antibiotic; causes DNA breaks	3.4	5.1	3.8	0	3.1	2.2	2.74118
FIMM133801	BMS-599626	Pan-HER inhibitor	2.3	7.5	9.7	6.9	0.8	0.3	2.64444
FIMM003749	BMS-754807	IGF1R inhibitor	4.3	19.7	11.9	9.6	22.9	8.3	9.82778
FIMM133829	BMS-777607	Met, Axl, Ron and Tyro3 inhibitor	0	0	0	0	0	0	0.0333333
FIMM115485	BMS-911543	JAK2 inhibitor	0	0	0	2.7	0	0	0.361111
FIMM136399	BMS863233	Cdc7 inhibitor	0	7.5	2.9	1.3	1.3	4.7	1.81818
FIMM000287	Bortezomib	Proteasome inhibitor (26S subunit)	22.3	23.5	29.7	26.9	22.8	25.9	22.9941
FIMM003780	Bosutinib	Abl, Src inhibitor	4.3	7.8	10.1	8.8	4.5	4.9	5.26667
FIMM100387	Brivanib	VEGFR inhibitor	0	0	0	0.1	0	0	0.00555556
FIMM003747	Bryostatin 1	PKC activator	0	0.1	9.2	0	0	0	0.861111
FIMM100388	Buparlisib	PI3K inhibitor, pan-class I	6.3	8.6	6.8	6.6	3.9	9.2	6.32778
FIMM000862	Busulfan	Alkylating antineoplastic agent	0	0	0	0	0	0.9	0.105882
FIMM133789	BX-912	PDK1 inhib	3.9	4.2	4.6	8.2	3.2	8.8	5.13333
FIMM115613	C646	p300/CREB-binding protein (CBP) inhibitor	5.9	5.7	4.4	5.6	4.5	0.9	2.98333
FIMM136469	Cabazitaxel	Taxane microtubule stabilizer, antimitotic	0	4.3	16	9.4	3.2	0	4.81818
FIMM100395	Cabozantinib	VEGFR2, Met, FLT3, Tie2, Kit and Ret inhibitor	0	0	0	1.5	0	1.8	0.677778
FIMM000263	Camptothecin	Topoisomerase I inhibitor	13.1	18.3	11.3	5.2	7.2	8.3	8.9
FIMM003781	Canertinib	pan-HER inhibitor	10.2	20	27.5	5.7	6.6	9	9.3
FIMM100368	Capecitabine	5-FU prodrug	0	0	0	0	0	0	0
FIMM023806	Carboplatin	Platinum-based antineoplastic agent	3.5	10.4	5.1	2.8	4.8	2.2	3.65556
FIMM100346	Carfilzomib	Proteasome inhibitor (20S subunit)	21.6	16.4	27.3	22.1	20.4	19	17.9471
FIMM001171	Carmustine	Alkylating agent	0	0	0	1.8	0	0	0.141176
FIMM003734	Cediranib	KDR/Flt/VEGFR inhibitor	0	0	0.9	4.8	0	2.7	1.43333
FIMM000298	Celecoxib	Selective COX-2 inhibitor	0	0	0	1.6	0	0	0.0888889
FIMM133860	CEP-32496	BRAF inhibitor	0	8	4.3	2.5	1.8	5.2	2.38889
FIMM136414	CEP-37440	ALK inhibitor	3.4	7.6	7.5	9.7	7.7	3.9	5.15455
FIMM136438	Cerdulatinib	JAK, SYK inhibitor	0	0.1	0	0	0	5.6	0.563636
FIMM133831	Ceritinib	ALK inhibitor	1.3	3.3	0.7	4.2	5.2	0	1.36111
FIMM133884	CH-5132799	PI3K inhibitor, pan-class I	6.4	11.7	7.5	8.4	6.8	8	7.02778
FIMM000377	Chlorambucil	Nitrogen mustard alkylating agent	0.7	2.8	0	0	0	0	0.235294
FIMM100371	Chloroquine	Antimalaria agent; chemo/radio sensitizer	9.1	7	8.8	15.3	8.9	5.6	7.01667
FIMM133812	Cilengitide	alphaVbeta3 integrin inhibitor	0	0	0	1.6	0	0	0.117647
FIMM023807	Cisplatin	Platinum-based antineoplastic agent	8.9	20.5	12.5	11.8	15.8	10	10.0778
FIMM023804	Cladribine	Antimetabolite; Purine analog	2.2	11.1	3.7	0.4	1.1	0	2.09412
FIMM000321	Clofarabine	Antimetabolite; Purine analog	6.1	15.5	5.7	4.4	5.5	3.6	5.61176
FIMM000396	Clomifene	Selective estrogen receptor modulator	6.2	4.4	7.4	13.7	5.3	4.1	5.52941
FIMM136392	Cobimetinib	MEK1/2 inhibitor	8.8	9.1	8	5.3	6.3	1.1	4.76667
FIMM133824	Copanlisib	PI3K alpha, beta selective inhibitor	6.5	13.1	8.4	14.3	7	8.5	7.88182
FIMM133873	CP-724714	EGFR ERBB2 inhibitor	0	0.9	0.4	1.5	0	0	0.311111
FIMM115470	CPI-613	pyruvate dehydrogenase, alpha-ketoglutarate dehydrogenase inhibitor	0	0	0	0	0	0	0.0333333
FIMM109464	Crenolanib	PDGFRA and PDGFRB inhibitor	7	4.3	4.8	8.8	4.1	5.6	5.21111
FIMM003713	Crizotinib	ALK, c-Met inhibitor	0	0	0.8	2.3	0	0	0.277778
FIMM003723	CUDC-101	HDAC & EGFR, Her2 inhibitor	8.5	14.5	18.1	10.4	5.5	10.7	10.8833
FIMM133792	CUDC-305	HSP90 inhibitor	13.5	20.8	17.9	13.5	15.8	13.2	12.9118
FIMM136369	CUDC-907	HDAC1/2/3/10, PI3Kalpha inhibitor	16	26.9	25.7	22.6	16	20.1	20.3556
FIMM133872	CYC-116	Aurora and VEGFR2 inhibitor	2	2.9	3.1	5.9	0.6	4.7	2.8
FIMM000403	Cyclophosphamide	Alkylating agent	0	0	0	0	0	0	0
FIMM000406	Cytarabine	Antimetabolite, interferes with DNA synthesis	0.4	8.9	1.7	1	0.8	0	1.55294
FIMM109461	Dabrafenib	B-Raf(V600E) inhibitor	0	0	0	0	0	0	0.105556
FIMM000397	Dacarbazine	Alkylating agent	0	0	0	1.5	0	0	0.0882353
FIMM109459	Dacomitinib	pan-HER inhibitor	7.5	16.3	23.8	3.7	0	0	3.02222
FIMM023800	Dactinomycin	RNA and DNA synthesis inhibitor	24	33.8	21.2	22.1	24.7	20.3	21.5176
FIMM023832	Dactolisib	mTOR/(PI3K) inhibitor	12.9	15.8	10	13.5	13.5	9.5	12.6222
FIMM003714	Danusertib	Aurora, Ret, TrkA, FGFR-1 inhibitor	1.5	5.7	7	11	1.5	8.4	5.53889
FIMM100393	Daporinad	NAMPT inhibitor	17.3	26.2	24.7	28.5	31.3	20.9	18.5389
FIMM136400	Darapladib	lipoprotein-associated phospholipase A2 inhibitor	4.2	T1454	5.9	8	3.8	0	2.4
FIMM003775	Dasatinib	Abl, Src, Kit, EphR... Inhibitor	0	0	6.5	1.2	0	0	1.80556
FIMM023811	Daunorubicin	Topoisomerase II inhibitor	8.7	11.5	10.2	7.3	7.8	8	7.57059
FIMM003724	Decitabine	Nucleoside analog DNA methyl transferase inhibitor	0	0	0	2.6	0	0	0.161111
FIMM000914	Deferoxamine	Iron chelator	0	0	0	0	0	0	0
FIMM133895	deltarasin	Ras-PDEdelta inhibitor	5.7	7.7	6.9	10	5.1	5.6	6.46471
FIMM000227	Dexamethasone	Immunosuppresant; glucocorticoid	0	4.8	4.1	2.8	0	0	1.08824
FIMM109460	Dinaciclib	CDK inhibitor	16.1	14.7	11.1	20.1	20.9	21.7	15.2389
FIMM003797	Docetaxel	Mitotic inhibitor, taxane microtubule stabilizer	0	13.2	16.9	12.6	0	1.6	7.94118
FIMM003746	Doramapimod	p38MAPK inhibitor	1.6	0.3	0	3.4	0	7.7	0.733333
FIMM003711	Dovitinib	FGFR inhibitor	0	1.1	0	2.8	0	1.1	0.411111
FIMM023818	Doxorubicin	Topoisomerase II inhibitor	6.8	9.8	7.6	5.6	7.4	4	6.00588
FIMM133810	Duvelisib	PI3K inhibitor	0	0	0	0	0	0	0.594444
FIMM136367	Encorafenib	B-RAF(V600E)	0	0	0	0	0	0	0.0333333
FIMM133841	ENMD-2076	pan-Aurora inhibitor	3.6	9.2	9	9.5	9	9	7.7
FIMM003788	Entinostat	HDAC inhibitor	2.4	2.5	2.9	5.2	2.1	0.8	2.16111
FIMM136402	Entospletinib	SYK inhibitor	0	0	0	0	0	0	0
FIMM109456	Enzalutamide	AR antagonist	0	0	0	0.8	0	0	0.0470588
FIMM003789	Enzastaurin	PKCbeta inhibitor	0.6	0.1	0.3	4.8	0	0	0.422222
FIMM136501	Epacadostat	IDO inhibitor	0	0	0	0.6	0	0	0.0545455
FIMM133802	EPZ-5687	EZH2 inhibitor	0	0.6	0	1	0	0	0.166667
FIMM136497	EPZ015666	PRMT5 inhibitor	0	0	0	1.5	0	0	0.136364
FIMM000183	Erlotinib	EGFR inhibitor	5.3	10.6	15.9	6	2.3	5.1	3.69444
FIMM023796	Estramustine	Alkylating agent	0	0	0	0	0	0	0
FIMM023814	Etoposide	Topoisomerase II inhibitor	2.1	6.8	4.3	0.2	1.6	0.6	2.29412
FIMM003755	Everolimus	binds FKBP12, causes inhibition of mTORC1	4	4.5	0	5.4	3.4	0	2.91667
FIMM003593	Exemestane	Aromatase inhibitor	0	0	0	3.6	1.7	0	0.329412
FIMM003757	Fasudil	ROCK, PKA, PKG, PRK inhibitor, prodrug	1.4	0	1.7	4	0	1.2	0.577778
FIMM133794	Fedratinib	JAK2-selective inhibitor	4.9	6.4	5.8	7.8	5.1	5.5	6.16667
FIMM115471	FG-4592/Roxadustat	HIF prolyl hydroxylase inhibitor	0	4.2	0.9	1.3	0	0.1	0.416667
FIMM136386	Filanesib	KSP/Eg5 inhibitor	0	7.8	11.7	7.9	1.7	0	4.87059
FIMM136440	Filgotinib	JAK1-selective inhibitor	0.5	0	0	1.7	1.3	0	0.336364
FIMM000428	Finasteride	type II 5-alpha reductase inhibitor	0	0.5	0	0.7	0	0	0.288235
FIMM003777	Fingolimod	S1PR antagonist	5.5	6.7	6	9.2	6.4	5.2	6.66471
FIMM023797	Floxuridine	Antimetabolite; Analog of 5-fluorouracil	0	0	0	2.7	0	0	0.905882
FIMM023828	Fludarabine	Antimetabolite; Purine analog	0.3	3.9	0.4	2.9	0	2.8	0.752941
FIMM000439	Fluorouracil	Antimetabolite	2	2.1	4.6	0.3	1	0	0.835294
FIMM000446	Flutamide	Nonsteroidal antiandrogen	0	0	0	0.4	0	0	0.0235294
FIMM003715	Foretinib	MET, VEGFR2 inhibitor	0	3.9	1.3	4.3	1.2	5.9	2.62222
FIMM100417	Fostamatinib	Syk inhibitor	0	1	0	0.6	0.9	5.2	1.69444
FIMM136416	FRAX486	PAK1, 2, 3 inhibitor	0	8.5	0	14	0	9.5	3.22727
FIMM000617	Fulvestrant	Estrogen receptor antagonist	0	0.9	0	0	0	0	0.229412
FIMM100378	Galiellalactone	STAT3-DNA interaction inhibitor	4.7	5.5	5.6	4.4	3.6	0.2	3.00588
FIMM100385	Galunisertib	TGF-B/Smad inhibitor	0	0	0	0	0	0	0.0222222
FIMM100347	Gandotinib	JAK2 inhibitor	0.8	5	5.1	8.1	4.9	5.7	5.45556
FIMM133782	Ganetespib	HSP90 inhibitor	15.6	24	20	14.2	17.6	15.4	15.3765
FIMM133889	GDC-0623	MEK1/2 inhibitor	12.5	10.4	8.3	7.9	8.2	1.7	6.92222
FIMM136470	GDC-0994/Ravoxertinib	ERK inhibitor	2.9	0.3	4.2	2.1	5.8	0	1.65455
FIMM133857	Gedatolisib	PI3K/mTOR inhibitor	12.1	13.2	12.6	12	12.3	12.3	11.3944
FIMM000160	Gefitinib	EGFR inhibitor	6.5	12	17.2	5.2	2.8	5.3	4.16111
FIMM023798	Gemcitabine	Antimetabolite; Nucleoside analog	3.1	10.8	3.6	0.5	1	3.4	2.97647
FIMM136465	Givinostat	HDAC inhibitor	0.5	0.9	5.2	5	4.4	0	2.40909
FIMM136431	Glasdegib	Smo inhibitor	0	14.3	0	0.9	0	17	2.92727
FIMM136401	GNE-0877	LRRK2 inhibitor	0	0	0.6	0	0	4.9	0.536364
FIMM136417	GNE-7915	LRRK2 inhibitor	0	0	0	0	0.6	0	0.109091
FIMM133823	Golvatinib	MET, VEGFR2 inhibitor	2.8	0.9	3.7	8.8	1.2	0.3	1.38889
FIMM000257	Goserelin	Gonadotropin releasing hormone superagonist	0	0	0	0	0	0	0.0411765
FIMM133871	GSK-1059615	PI3K/mTOR inhibitor	6	8.8	5.3	7.1	5.3	8.9	7.90556
FIMM133850	GSK-1070916	AURb, AURc inhibitor	0	2.7	0	2.1	0	1.6	1.09444
FIMM133779	GSK-1838705A	IGF1R, INSR, ALK inhib	3.8	4.6	6.9	8.1	7.1	5.2	2.57222
FIMM133780	GSK-1904529A	IGF1R, INSR inhib	0	7.7	1.1	3.1	3.9	0	1.05
FIMM133796	GSK-2334470	PDK1 inhibitor	2.9	3.9	1.3	3.9	0	3.6	1.73333
FIMM133851	GSK-461364	PLK1 inhibitor	7.4	8.6	8.8	7.4	5.3	5	7.06667
FIMM133876	GSK-690693	AKT, PKA, PKC inhibitor	4.7	6.2	0	0	0.3	2.8	2.67222
FIMM115607	GSK-J4	JMJD3 (histone demethylase) inhibitor	13	15.5	8.2	12	9.9	13.7	11.8278
FIMM115473	GSK2636771	PI3K beta selective inhibitor	0	0	0	0.7	0	1.9	0.333333
FIMM136429	GSK2656157	PERK inhibitor	0	0.2	0	0	0	0	0.0454545
FIMM115479	GSK269962	ROCK1 and ROCK2 inhibitor	0.8	0.3	2.6	4.5	0	0.6	1.38333
FIMM133904	GSK2801	BAZ2B/A bromodomain inhibitor	0	0	0	0	0	0	0
FIMM136418	GSK2830371	Wip1 inhibitor	0	0	0.5	2.1	0.3	0	0.263636
FIMM136491	GSK2879552	LSD1 inhibitor	0	0	0	0	0	0	0
FIMM115611	GSK343	EZH2 inhibitor	4.9	6.7	5.3	5.1	5.2	5	4.67222
FIMM136419	GSK525762/Molibresib	BET family inhibitor	1.7	0	0.1	1.9	0	11.6	1.67273
FIMM115482	GSK650394	SGK1 & 2 inhibitor	0	0	0.1	0	0	0	0.133333
FIMM136382	GSK923295	CENP-E inhibitor	1.8	3.5	6.8	7.3	1.5	3.7	3.69412
FIMM133837	Hydroxyfasudil	ROCK, PKA, PKG, PRK inhibitor	0	0	0	1.6	0	3.9	0.305556
FIMM000983	Hydroxyurea	Antineoplastic agent	0	0	0.6	0.1	0	0	0.135294
FIMM109462	I-BET151	BET family inhibitor	1.7	6.5	1.6	5.1	0	2.7	2.55
FIMM100415	Ibrutinib	Btk inhibitor	2.7	8.4	8	0.7	0	0.3	1.81111
FIMM133811	Icotinib	EGFR inhibitor	2.9	10.5	10.5	2.9	0	1.5	1.97778
FIMM000173	Idarubicin	Topoisomerase II inhibitor	9.2	13.7	9.3	6.3	8.5	7	8.21765
FIMM136384	Idasanutlin	MDM2 inhibitor	12.4	15.3	11.5	3.1	15.3	11.2	8.02222
FIMM003750	Idelalisib	PI3K inhibitor, p110δ-selective	0.7	1.4	1.1	3.1	0	4.6	1.47222
FIMM000463	Ifosfamide	Nitrogen mustard alkylating agent	0	0	0	0	0	0	0
FIMM000172	Imatinib	Abl, Kit, PDGFRB inhibitor	2.7	2.1	4.5	7.4	3.6	0.2	2.17222
FIMM000464	Imiquimod	Immunomodulatory agent, TLR7 agonist	0	0	0	4.8	0	0	0.282353
FIMM003758	Indibulin	Mitoric inhibitor. Microtubule depolymerizer	1.6	8	7.7	15.4	1.1	0	4.42353
FIMM003759	Iniparib	PARP inhibitor	0	0	0	1.1	0.4	0	0.133333
FIMM133862	IOX-1	2-Oxoglutarate Oxygenase Inhibitor	0	3.3	0	0	0	0	0.622222
FIMM115606	IOX-2	PHD2 inhibitor	1.1	1.2	3.6	3.2	2.9	0	0.861111
FIMM115486	Ipatasertib/GDC-0068	AKT inhibitor	4.3	8.4	3.1	4.4	3.1	6.7	5.15
FIMM133903	IRAK1/4 inhibitor	IRAK1/4 inhibitor	0	0	0	0	0	0	0
FIMM003684	Irinotecan	Topoisomerase I inhibitor. Camptothecin prodrug analog	3.1	10.4	1	1.6	1.8	0	2.87647
FIMM001376	Itraconazole	antifungal, hedgehog signaling inhibitor	0.5	1.8	2.4	5	1.2	0.1	1.27647
FIMM023821	Ixabepilone	Mitotic inhibitor. Epothilone microtubule stabilizer.	0	2.5	3.2	0.6	0	0	1.07059
FIMM133875	JNJ-38877605	MET inhibitor	0.5	0	1.1	3.3	0.3	0	0.716667
FIMM100418	JQ1	BET family inhibitor	2.8	4.4	3.3	4	0	2.5	2.35
FIMM133868	KRN-633	VEGFR inhibitor	0	1.2	2.6	0.9	0	0.1	0.65
FIMM133899	KU-60019	ATM inhibitor	3.2	0.1	2.2	7	1.7	0.2	2.08333
FIMM133867	KW-2449	AURa AURb FLT3 inhibitor	0	0	0	0	0	0.4	0.372222
FIMM100409	KX2-391	non-ATP competitive Src inhibitor	4.4	9.5	11.5	6.6	3.4	3	5.21111
FIMM000274	Lapatinib	HER2, EGFR inhibitor	0.2	3.1	6.4	0.6	0	0	0.705556
FIMM100377	Lasofoxifene	Selective estrogen receptor modulator	0	0	0	4.3	0	0.1	0.294118
FIMM133892	LCL161/NVP-LCL161	IAPs, SMAC mimetic	1.3	0	2.7	4.6	0.2	0	0.9
FIMM003782	Lenalidomide	Immunomodulatory	0	0.1	1.8	2.8	0	0	0.341176
FIMM133809	Lenvatinib	VEGFR inhibitor	0	0.4	0	3.3	0	2.5	1.67778
FIMM003774	Lestaurtinib	FLT3, JAK2, TrkA, TrkB, TrkC inhibitor	3.6	4	2.7	1.8	1.2	4.4	2.55
FIMM000290	Letrozole	Aromatase inhibitor	0	1.9	0	0	0	0	0.335294
FIMM000469	Levamisole	Immunomodulatory agent	0	0	0	0.7	0	0	0.0411765
FIMM100386	Linifanib	VEGFR, PDGFR, CSF-1R, FLT3 inhibitor	0	0	0	0	0	0	0.122222
FIMM003772	Linsitinib	IGF1R, IR inhibitor	1.4	4.2	2.3	5.6	4.9	0	1.33889
FIMM115478	Lomeguatrib	O6-methylguanine-DNA methyltransferase inhibitor	0	0.1	0	2.7	0	0	0.155556
FIMM000326	Lomustine	Alkylating nitrosourea compound	0	0	0	0.2	0	0	0.0117647
FIMM133786	Lonafarnib	Farnesyl transferase inhibitor	3.1	3.7	2.2	5.2	1.9	1.9	2.58333
FIMM136450	Lorlatinib/PF-06463922	ALK, ROS1 inhibitor	0	0	0.5	0.1	0	0	0.372727
FIMM136404	Losmapimod	p38MAPK inhibitor	0.3	0	0	0	0	0	0.0272727
FIMM000143	Lovastatin	HMG-CoA reductase inhibitor	0.8	0	1.5	4.7	0	0	0.533333
FIMM133838	Lucitanib	FGFR1, VEGFR inhibitor	0.8	6.6	4.9	5.8	1.5	5.6	4.39444
FIMM003764	Luminespib	HSP90 inhibitor	18.7	27.6	24.8	19.4	22.2	19.8	19.4588
FIMM133803	LY-2874455	FGFR inhibitor	2.2	3.9	3.2	8.5	6.7	14.1	7.87778
FIMM115492	LY-294002	PI3K inhibitor	5.1	7	5.4	8	3.3	8.5	5.42778
FIMM136494	LY3009120	pan-RAF inhibitor	8.1	22.1	7.9	6.7	7.6	10.4	7.85455
FIMM136496	Marimastat	MMP-9, MMP-1, MMP-2, MMP-14, MMP-7 inhibitor	0	2.5	1.9	0	0	0	0.4
FIMM003791	Masitinib	KIT inhibitor	5.2	2.4	4.8	8.3	4.6	4.5	4.33333
FIMM000640	Mechlorethamine	Nitrogen mustard alkylating agent	0	0	0	0	0	0	0.0647059
FIMM000618	Megestrol acetate	Progestogen	0	0	0	0.3	0	0	0.0176471
FIMM000482	Melphalan	Nitrogen mustard alkylating agent	0	0	0	0.4	0	3.2	0.2
FIMM000528	Mepacrine	Unclear. PLA2 inhibitor. NF-kB inhibitor, p53 activator	16	17.3	17.5	18.4	17.3	19	13.15
FIMM001000	Mercaptopurine	Antimetabolite	1.3	2.4	1.3	4.4	0	1.9	1.95294
FIMM136473	Merestinib	Met inhibitor	0	0	0	0.2	0	0	0.609091
FIMM000170	Metformin	AMPK activator	0	0	0	0	0	0	0.0611111
FIMM000649	Methotrexate	Antimetabolite; Anti-folate agent	0	0	0	0	0	0	1.35
FIMM000484	Methylprednisolone	Immunosuppressant	0	2.6	0	1.8	0	0	0.623529
FIMM003726	MGCD-265/Glesatinib	MET, AXL, TIE, VEGFR, RON inhibitor	0	0.4	0	4.1	0	8.3	2.05
FIMM100362	Midostaurin	PKC, PKA, S6K and EGFR inhibitor	3.2	4.6	13.6	4.1	1	9	6.08889
FIMM133808	Milciclib	CDK2 inhibitor	4.8	7.4	4.5	7.5	6.3	5	4.86111
FIMM023805	Mitomycin C	Antineoplastic anatibiotic; DNA crosslinker	4.6	7	7.4	2.3	4.6	0	3.97647
FIMM000822	Mitotane	Antineoplastic agent	0	0	0	0	0	0	0
FIMM000490	Mitoxantrone	Topoisomerase II inhibitor	1.6	4.4	3	0.1	0	0	0.8
FIMM100411	MK-0752	gamma-secretase/notch inhibitor	0	0	0.5	3.6	0	0	0.470588
FIMM003760	MK-2206	AKT inhibitor	2.9	2.5	3.3	4.2	1.2	5.2	2.36111
FIMM133842	MK-2461	MET inhibitor	1.4	3	2	2.2	2.6	2.4	3.07222
FIMM136370	MK-8745	Aurora A inhibitor	0	0	0.1	1.2	0	0	0.238889
FIMM133882	MK-8776	CHEK1 inhibitor	0	0.3	0	2.7	0	0	0.383333
FIMM003739	MK1775/AZD1775	Wee1 inhibitor	0.5	7.1	5.3	10.7	3	2.5	3.97222
FIMM136405	ML323	USP1-UAF1 inhibitor	0	10.7	0	2.6	0	16.9	2.78182
FIMM109442	MLN-0128/Sapanisertib	mTOR inhibitor	8.6	11.5	7.6	8	7.6	7.5	8.80556
FIMM133866	MLN-8054	AURa AURb FLT3 KIT (PDGFR)	0	0	0	1.4	0.6	2.4	0.911111
FIMM100383	Mocetinostat	HDAC inhibitor (HDAC1 & 2-selective)	5.4	8.4	8.5	8.3	4	3.4	5.32778
FIMM109441	Momelotinib	JAK1 & 2 inhibitor	0.6	3.3	2.5	3.5	2.1	6	2.68333
FIMM003733	Motesanib	VEGFR, PDGFR, Ret, Kit inhibitor	0	0	0	3.2	0	0	0.522222
FIMM136427	MST-312	Telomerase inhibitor	3	6	5	5.9	4.1	3.6	3.98182
FIMM133887	Mubritinib	ERBB2 inhibitor	0.1	0.9	1	3.4	0	0	1.05
FIMM003707	Navitoclax	Bcl-2/Bcl-xL inhibitor	7.8	0.1	5.4	5.1	0	4.2	3.8
FIMM003762	Nelarabine	Nucleoside analog, DNA, RNA synth inhibitor	0	0	0	1.3	0	0	0.123529
FIMM100382	Neratinib	EGFR inhibitor	3.3	14	14.8	2.3	0.3	1.6	2.43889
FIMM003763	Nilotinib	Abl inhibitor	2.6	3.2	0.5	5.6	1.8	6.7	2.62222
FIMM000773	Nilutamide	Nonsteroidal antiandrogen	1.5	0.9	0.4	0.8	0	0.1	0.535294
FIMM100389	Nintedanib	VEGFR, PDGFR, FGFR inhibitor	6.6	10.2	4.7	11.3	6.1	9.1	8.38333
FIMM100374	Niraparib	PARP inhibitor	0	2.7	0.7	4.7	1.1	3.3	1.05556
FIMM136371	NLG919/GDC-0919	IDO inhibitor	0.3	0	0.2	0	0.2	0	0.135294
FIMM136375	NMS-873	p97/VCP inhibitor	6.8	7.3	8.6	10.2	5.4	9.1	7.54706
FIMM136358	NSC348884	NPM1 oligomerization inhibitor	2.2	4.8	0.3	7.4	2.3	0.2	5.06471
FIMM100381	Nutlin-3	MDM2 inhibitor	3.9	5.5	3.7	0	4.6	1.3	2.28333
FIMM133826	NVP-AEE788	EGFR, VEGFR, ABL, SRC inhibitor	4.5	10.1	13.6	7.2	0.1	1.3	3.05556
FIMM133878	NVP-AEW541	IGF1R inhibitor	5.8	9	8.4	11.4	10.4	5.5	6.68889
FIMM109440	NVP-BGJ398/Infigratinib	FGFR inhibitor	0	1.5	1.6	3.1	0	0	2.37222
FIMM133828	NVP-BGT226	PI3K/mTOR inhibitor	14.3	15.9	14.3	14.1	16.2	11.5	12.7111
FIMM133852	NVP-INC280/Capmatinib	MET inhibitor	0	0	1	0	0	0	0.0555556
FIMM136372	NVP-LGK974	PORCN inhibitor	0	0	0	3.3	0	0	0.4
FIMM003712	Obatoclax	Bcl-2 family inhibitor	0	1.6	0.2	3.6	0	0	0.588889
FIMM003790	Olaparib	PARP inhibitor	0	5	2.4	2	0.6	0.5	0.933333
FIMM100379	Omacetaxine	Protein synthesis inhib (80 S ribosome)	14.1	21.6	17.5	22.3	20.3	20.9	17.3706
FIMM100414	Omipalisib	PI3K/mTOR inhibitor	12.3	19	16.5	14.3	10.5	16.1	14.2222
FIMM136434	Onalespib	HSP90 inhibitor	9.5	13	13.9	10.2	10.2	8.4	8.97273
FIMM136373	ONX-0914	LMP7 (immunoproteasome)	14.8	16.5	20.2	19.2	15.7	12.1	15
FIMM133793	Oprozomib	proteasome (20 S) inhibitor	17.6	13.1	19.5	18.5	12.4	15.7	13.9235
FIMM003268	Orantinib	KDR, FGFR, PDGFR inhibitor	0	0	1.2	0	1.7	0	0.344444
FIMM133799	Orteronel	CYP17A1, androgen synth inhib.	0	0	0	0	0	0	0
FIMM003753	OSI-027	mTOR inhibitor	3.1	5.9	2.8	3.6	1.7	6.2	4.42222
FIMM133853	OSI-930	KIT, VEGFR inhibitor	0	0	0	0.5	0	0	0.0277778
FIMM136398	Osimertinib	EGFR(L858R/T790M) inhibitor	6.7	17	16.6	7.6	6.9	6.6	6.28182
FIMM133877	OSU-03012	PDPK1 inhibitor	2.4	6.1	5.2	4.7	4.6	0	3.92778
FIMM136406	OTSSP167	MELK inhibitor	10.4	13.3	12.1	10.7	10.8	11.5	9.81818
FIMM136366	OTX015/Birabresib	BET family inhibitor	4.6	4.5	3	8	0	5.7	3.7
FIMM023809	Oxaliplatin	Platinum-based antineoplastic agent	6	12.2	8	3.8	7.2	6.6	6.65556
FIMM115468	PAC-1	procaspase-3 activator	1	4	1.6	2.9	0.7	0.1	1.93889
FIMM000491	Paclitaxel	Mitotic inhibitor, taxane microtubule stabilizer	0	15.1	12.9	8.6	0	0	6.31765
FIMM136380	Pacritinib	FLT3/JAK2	6.4	7.5	4.9	7.8	5	10.4	6.43889
FIMM003705	Palbociclib	CDK inhibitor (Cdk4/6)	3.9	2.5	6.7	7.6	5.5	0	2.31667
FIMM133854	Palomid-529	AKT, MTOR, PI3K inhibitor	0	0.3	0.3	0	0	0	0.155556
FIMM003783	Panobinostat	HDAC inhibitor	5.8	9.5	11	7.5	5.8	6.5	6.91111
FIMM003796	Patupilone	Mitotic inhibitor, epothilone microtubule stabilizer	0	13.2	14.1	9.2	2.7	0	5.81176
FIMM003784	Pazopanib	VEGFR inhibitor	0	2.2	0.4	6.1	0	5.9	2.6
FIMM136467	PCI-34051	HDAC8 inhibitor	0	0	0	0.1	0	0	0.00909091
FIMM133843	PD0325901	MEK1/2 inhibitor	7.8	5.8	4.2	4	6.5	0.5	3.39444
FIMM133840	PD184352	MEK1/2 inhibitor	6.7	7.8	4.4	6.4	4.4	0	4.27222
FIMM133818	Pelitinib	EGFR inhibitor	9.5	20.8	27.1	7.8	3.4	2.1	6.08889
FIMM023808	Pemetrexed	Dihydrofolate reductase inhibitor	0	0	0	0	0	0	0.0722222
FIMM023794	Pentostatin	Antimetabolite; Purine analog	0	0	0	1.5	0	0	0.0882353
FIMM003732	Perifosine	AKT/PI3K inhibitor	0	0	0	0.4	0	0	0.133333
FIMM115472	Pevonedistat	NAE inhibitor	9.7	5.8	9.4	6.4	16.7	0	6.26667
FIMM136495	Pexidartinib	KIT, CSF1R, FLT3 inhibitor	2.6	0	2.9	3.3	1.3	0	1.69091
FIMM115481	PF 431396	FAK/PYK2 inhibitor	4.3	6.1	5.4	6	6.4	7.1	4.7
FIMM003740	PF-00477736	Chk1 inhibitor	3.9	11.4	5.3	12.2	0	3.9	6.13333
FIMM133855	PF-00562271	FAK inhibitor	2.5	3.5	1.6	4	5.9	5.9	3
FIMM133795	PF-03758309	PAK inhibitor	9.8	21.2	16.4	11.4	7.3	9.1	9.71667
FIMM133856	PF-03814735	AURa, AURb inhibitor	7.2	10.6	6.6	10.5	9.4	9.7	8.86667
FIMM133879	PF-04217903	MET inhibitor	0	0	0.1	0	0	0	0.0888889
FIMM003735	PF-04691502	PI3K/mTOR inhibitor	14.3	19.1	16.5	14.8	13.6	15.2	14.4556
FIMM100403	PF-04708671	p70S6K inhibitor	3.3	1.7	3.9	11.2	1	0.2	1.8
FIMM100410	PF-3845	FAAH inhibitor	0	0	0	0	0	0.1	0.123529
FIMM109465	PF-4800567	CK1epsilon inhibitor	0	0	0	2.3	0	0.6	0.244444
FIMM109467	PF-670462	CK1epsilon and CK1delta inhibitor	0.1	1	1.8	3.8	0	0	0.605556
FIMM109451	PFI-1	Selective chemical probe for BET Bromodomains	1.3	1.9	0.7	0.9	0	3.5	1.07778
FIMM133844	PH-797804	p38MAPK inhibitor	0	0.4	0	0.5	0	0	0.0833333
FIMM133897	PHA 408	IKK-2 inhibitor	5.5	6.7	6.6	6.5	5.9	5.2	5.48889
FIMM133869	PHA-793887	CDK inhibitor	2.5	6.9	4.1	4.6	2.9	5	3.19444
FIMM003792	Pictilisib	PI3K inhibitor, pan-class I	9.5	13	10.5	8.9	6.9	11	8.85
FIMM136432	Pilaralisib	PI3K inhibitor. Pan-class I	1.2	1.7	2.5	2.9	0	1.1	2.08889
FIMM000060	Pilocarpine	Non-selective muscarinic receptor agonist	0	0	0	5	0	0.4	0.358824
FIMM003729	Pimasertib	MEK1/2 inhibitor	12.5	10.7	7	9	11.3	2.2	6.95
FIMM133896	Pinometostat	DOT1L inhibitor	0.5	0	0.6	0.6	0.9	0	0.255556
FIMM001220	Pipobroman	Alkylating agent	0	0.2	0	0.7	0.1	0	0.305882
FIMM136474	Pixantrone	topoisomerase II inhibitor	0	0.4	0	0.5	0	0	0.0818182
FIMM133883	PKI-402	PI3K/mTOR inhibitor	12.2	15.8	9.7	13.1	11.8	9.9	11.5278
FIMM003766	Plerixafor	CXCR4 antagonist	0	0	0	0	0	0	0.105556
FIMM000264	Plicamycin	RNA synthesis inhibitor	15.8	20.6	18.3	13.6	15.7	17.8	16.6353
FIMM133797	Pomalidomide	Immunomodulatory agent, anti-angiogenic	0	0	0	0	0	0	0
FIMM003730	Ponatinib	Broad TK inhibitor	2.2	6.9	3.7	7.4	4.4	11.1	5.18889
FIMM136475	Poziotinib	pan-HER inhibitor	9.8	20.5	24.9	0	0	0.3	5.45455
FIMM133784	Pracinostat	HDAC inhibitor	5.7	9.5	9.4	9.1	4.6	6.2	6.45556
FIMM003569	Pravastatin	HMG CoA reductase inhibitor	0	0	0.2	8.8	0	3.2	0.738889
FIMM000519	Prednisolone	Immunomodulatory agent	0	1.3	0.1	0.3	0	0	0.1
FIMM000523	Prednisone	Immunomodulatory agent	0	0	0	4.9	0	0	0.305882
FIMM136500	Prexasertib	Chk1 inhibitor	12.2	18.8	9.4	22.6	6.5	10	9.94545
FIMM000521	Procarbazine	Alkylating agent	0	0	0	0	0	0	0
FIMM133898	PS-1145	IKK-2 inhibitor	0	0	0	0.3	0	0	0.111111
FIMM136407	PTC-209	BMI-1 inhibitor	7.3	11.3	12.7	4	7.5	9	6.76364
FIMM136476	Pyridoclax	MCL-1 inhibitor	6.3	9.9	6.1	9	6.2	7	5.35455
FIMM100399	Quisinostat	HDAC inhibitor	5	7	8.7	6.2	4.2	3.4	5.7
FIMM023833	Quizartinib	FLT3 inhibitor	1.9	2.3	3.2	5.6	1	0.6	1.61111
FIMM100384	Rabusertib	Chk1 inhibitor	0	0	0	3.7	0	0.2	0.266667
FIMM115488	Radicicol	HSP90 inhibitor	0	21	20	14.4	11.9	12.4	11.1235
FIMM100380	RAF265/NVP-RAF265	C-Raf inhibitor	2.5	5.2	0.5	2	5.8	1.8	2.92222
FIMM109463	Ralimetinib	p38MAPK inhibitor	2.1	3.9	2.4	5.9	0.1	0	1.6
FIMM000262	Raloxifene	Selective estrogen receptor modulator	1.3	0	2.2	11.5	0.6	0	1.3
FIMM003635	Raltitrexed	DHFR/GARFT/thymidylate synthase inhibitor	0	0	0	1.1	0	10.6	1.08182
FIMM109455	RD162	AR antagonist	0.7	0.6	1	0.8	0	0	0.558824
FIMM115477	Rebastinib	Allosteric ABL, FLT3, TIE2, TRKA inhibitor	0	0	0	0.3	0	0.8	0.722222
FIMM003754	Refametinib	MEK1/2 inhibitor	15.5	14.8	11.6	12.5	13.4	2.9	9.83889
FIMM100364	Regorafenib	B-Raf, c-Kit, VEGFR2 inhibitor	6.2	9.3	6.2	7.4	4.9	6.9	5.31111
FIMM136390	Resminostat	HDAC1, 3, 6 inhibitor	2.7	4.4	4.2	4.8	4.2	1.5	3.07778
FIMM133881	RG-7603	PI3K inhibitor, pan-class I	3.7	4.4	2.8	3.2	3.6	2	3.63333
FIMM136374	RGFP966	HDAC3 inhibitor	0	2.5	0	0	0	0.1	0.355556
FIMM136377	Ribociclib	CDK4/6 inhibitor	3.4	5	5.6	2	4.3	0.1	2.06667
FIMM100397	Ridaforolimus	binds FKBP12, causes inhibition of mTORC1	5	4	0	6.7	0	0.9	3.68333
FIMM133807	Rigosertib	Ras-Raf interaction inhibitor	7	5.8	12.8	3.9	5.6	0.7	4.51667
FIMM136415	Rociletinib	EGFR(L858R/T790M) inhibitor	6.9	16.1	13.8	6.1	7.5	9.5	7.02727
FIMM133776	Rocilinostat	HDAC-6 selective inhibitor	3	3.4	5.4	5.2	5.3	0.3	3.05556
FIMM000269	Rofecoxib	COX-2 inhibitor	0	0	0	0.8	0	0	0.0444444
FIMM136480	Romidepsin	HDAC inhibitor	18.9	30.6	30.1	26.1	16.7	19	21.8818
FIMM100367	Ruboxistaurin	PKCbeta inhibitor	5.6	9.1	5.7	7.6	7.4	5.9	6.77778
FIMM003736	Rucaparib	PARP inhibitor	0	4.3	0.3	4	0.6	0	1.09444
FIMM003756	Ruxolitinib	JAK1&2 inhibitor	0	0	0	3.4	0	0	0.233333
FIMM136453	Sabutoclax	pan-Bcl-2 family inhibitor	7.7	9.5	6.6	8.7	8.6	6	8.25455
FIMM133825	Sapitinib	Pan-HER inhibitor	6.2	12.9	21.9	1.3	0	1	2.72222
FIMM136498	SAR405838	MDM2 inhibitor	8.7	7.9	7.2	0	12	6.3	5.18182
FIMM003779	Saracatinib	Src, Abl inhibitor	0.6	6.4	10.5	6	0.6	3.5	2.38333
FIMM100413	SB 743921	Mitotic inhibitor. Eg5/KSP inhibitor	0	1.4	6.6	5.9	0	0	2.86471
FIMM133816	SCH772984	ERK1 & 2 inhibitor	11.2	17.2	7.9	6.9	9.6	2.8	6.13889
FIMM003795	Seliciclib	CDK2/7/9 inhibitor	1.8	0.1	0.1	3.8	0.4	1.4	0.977778
FIMM133902	Selinexor	CRM1 inhibitor	15.2	15	11.5	9.6	17.1	5.4	8.40556
FIMM003708	Selumetinib	MEK1/2 inhibitor	7.2	7.1	3.5	6.9	4.2	1.6	4.33333
FIMM133817	Semaxanib	VEGFR inhibitor	0	0.3	0	0	0	0.1	0.288889
FIMM003721	Serdemetan	HDM2-p53 antagonist	4.7	4.1	3.8	8.3	3.2	1.1	2.63333
FIMM133905	SGC-CBP30	CREBBP/EP300 bromodomain inhibitor	1.2	1.5	0.5	2.3	0	1	1.04444
FIMM115609	SGC0946	DOT1L inhibitor	1.7	0	1.5	4	0.3	2	0.927778
FIMM133806	SGI-1776	PIM kinase inhibitor	6.1	5.6	6	9.6	5.6	8.5	7
FIMM133874	SGX-523	MET inhibitor	0	0	0	0	0	0	0
FIMM136456	SH-4-54	STAT3 inhibitor	16.9	21.5	20.4	16.6	17.7	23.6	16.2
FIMM133886	Silmitasertib	CSNK2A1 inhibitor	3.1	5.9	1.9	6	1.3	5.1	3.67778
FIMM000255	Simvastatin	HMG CoA reductase inhibitor	3	1.5	2.8	10	0.1	0.7	1.21667
FIMM023795	Sirolimus	binds FKBP12, causes inhibition of mTORC1	2.3	5.1	2.1	7.5	2.8	9.5	3.85556
FIMM136472	SLx-2119/KD025	ROCK2 inhibitor	4.1	0	3.6	7.9	3	10.4	3.16364
FIMM002374	SN-38	Active metabolite of irinotecan. Topoisomerase I inhibitor	17.5	31.8	17.8	18.3	15.9	12.9	16.4364
FIMM003719	SNS-032	CDK inhibitor	21.2	24.9	15.9	22.6	26.3	27.2	16.7889
FIMM133858	SNS-314	AURa, AURb inhibitor	0	2.1	2.5	1.7	0	0	0.916667
FIMM003752	Sonidegib	Smothened (Hh) inhib	0	0	0	5.2	0	1.6	0.805882
FIMM100398	Sonolisib	PI3K inhibitor, pan-class I. Irreversible	1.1	0.1	0	4.3	0	0	0.766667
FIMM003794	Sorafenib	B-Raf, FGFR-1, VEGFR-2 & -3, PDGFR-beta, KIT, and FLT3 inhib	0	0.3	0	0.2	0	0.1	0.288889
FIMM100355	Sotrastaurin	PKC inhibitor	0.2	0	0	4.3	0	0	0.305556
FIMM133781	SP600125	pan-JNK inhibitor	2.2	2.8	4.4	5.8	2.5	2.5	2.86111
FIMM136477	Spebrutinib	BTK inhibitor	0	0	2.8	0.8	0	2.5	0.872727
FIMM115616	Stattic	STAT3 SH2 domain inhibitor	16.7	17.6	14.6	17.3	16.6	11.1	12.9353
FIMM109449	StemRegenin 1	AHR antagonist, stem cell regenerating	7.1	6.4	5.3	8.2	4.4	5.9	5.58333
FIMM023801	Streptozocin	Alkylating glucosamine-nitrosourea agent	0	0	0	0.5	0	0	0.0647059
FIMM023820	Sunitinib	Broad TK inhibitor	0	0.4	0	0.5	0	0.4	0.488889
FIMM003748	Tacedinaline	HDAC inhibitor	0.8	0	0.2	2.1	2	0	0.472222
FIMM001244	Tacrolimus	Binds FKBP12, causes inhibition of calcineurin	0.6	0	0	2.6	0	0	0.177778
FIMM133859	TAK-285	HER2 inhibitor	0	2.4	5.8	0	0	0	0.788889
FIMM136421	TAK-632	pan-RAF inhibitor	4.5	7.5	1.7	0	2.6	2.7	2.91818
FIMM133845	TAK-715	p38MAPK inhibitor	0	0	0	1.2	0	5.2	0.472222
FIMM100412	TAK-733	MEK1/2 inhibitor	12.4	14.7	9.1	10.2	8.8	3.2	6.92778
FIMM100416	TAK-901	Aurora B inhibitor	0	5.3	4.1	3.6	4.2	4.9	3.56111
FIMM133836	TAK-960	PLK1 inhibitor	0	0	0	0	0	0	0
FIMM136388	Talazoparib	PARP1/2 inhibitor	0	12.7	3.9	0	0	0.8	1.82222
FIMM133890	Talmapimod	p38MAPK alpha selective inhibitor	0	0	0	0	0	0	0
FIMM100408	Tamatinib	Syk inhibitor	0	4.8	0	1.3	0.4	1.7	2.03333
FIMM000620	Tamoxifen	Estrogen receptor antagonist	5.3	4.4	6.5	8.7	5.4	2	4.68824
FIMM003785	Tandutinib	FLT3, PDGFR, KIT inhibitor	0	0.9	0	1.9	0	0.5	0.394444
FIMM003717	Tanespimycin	HSP90 inhibitor	18.7	25.9	26.1	17	23.2	20.4	19.6529
FIMM136381	Tanzisertib	JNK1, 2, 3 inhibitor	0	1	0	3	0	0	0.427778
FIMM003737	Tarenflurbil	Gamma-secretase inhibitor	0	0	0.6	0.4	0	0	0.0647059
FIMM136428	Taselisib	PI3K alpha, gamma selective inhibitor	4	9.2	6	4.9	3	4.1	4.35455
FIMM136389	Tasquinimod	S100A9, immunomodulatory, anti-angiogenic	0	0	0	0.9	0	0	0.158824
FIMM133893	Tazemetostat	EZH2 inhibitor	0	0	0	0	0	0	0
FIMM133819	Telatinib	VEGFR, KIT, PDGFR inhibitor	0	0.2	0	0	0	0	0.688889
FIMM000560	Temozolomide	Alkylating agent	0	0	0	0	0	0	0.0823529
FIMM003786	Temsirolimus	binds FKBP12, causes inhibition of mTORC1	0	10.3	5.7	9.1	0	9.2	4.89444
FIMM023799	Teniposide	Topoisomerase II inhibitor	5.5	12	7.8	5	4.4	4.6	5.64706
FIMM003773	Tepotinib/EMD1214063	c-Met inhibitor	0.7	0	0.8	6.9	0	0	0.544444
FIMM136452	TEW-7197	TGF-β receptor ALK4/ALK5 inhibitor	0	0	0	0	0	0	0.0363636
FIMM133846	TG100-115	PI3K gamma/delta inhibitor	0	0	0	0.3	0	1.9	0.711111
FIMM109444	TGX-221	PI3K beta selective inhibitor	0	0	0	2.6	0	6.2	0.733333
FIMM136357	TH588	MTH1 inhibitor	1.4	3.6	4.1	2.9	0.3	0.3	1.8
FIMM000390	Thalidomide	Immunosuppresant	0	1.2	0	1.6	0.4	0	0.205882
FIMM001217	Thio-TEPA	Alkylating agent	0	0	2	0	0	0	0.3
FIMM001062	Thioguanine	Antimetabolite; Purine analog	6.5	8.6	9.7	8.6	5.7	2.4	6.37647
FIMM133805	Tideglusib	GSK3 inhibitor	0	0	0	0	0	0	0.0277778
FIMM003728	Tipifarnib	Farnesyltransferase inhibitor	7.6	7.6	8.9	10.1	7.6	7.1	7.40556
FIMM100373	Tivantinib	MET inhibitor	0.1	3.4	3.1	3.1	1.1	0.4	1.32778
FIMM003738	Tivozanib	VEGFR1, 2, 3, c-Kit, PDGFRB inhibitor	0	2.2	3.4	4.4	0.5	10.6	3.52778
FIMM003776	Tofacitinib	JAK3, JAK2(V617F) inhibitor	0	0	0	1.3	0	0	0.0944444
FIMM000556	Topotecan	Topoisomerase I inhibitor. Camptothecin analog	13.3	21.6	11.8	7.2	8.5	6.6	9.65882
FIMM100376	Toremifene	selective estrogen receptor modulator	1.7	1.8	3.2	8.3	3.5	0	2.61176
FIMM100402	Tosedostat	Aminopeptidase inhibitor	1.6	17.1	9.6	2.8	0.8	1	3.7
FIMM133821	Tozasertib	pan-Aurora inhibitor	0	3.7	1.2	3.8	1.2	1.7	2.21667
FIMM133900	TPCA-1	IKK-2 inhibitor	0.5	3.7	0.6	3.2	1.5	2.5	2.6
FIMM133783	TRAM-34	intermediate-conductance Ca2+-activated K+ channel inh.	0	0	0	0	0	0	0.117647
FIMM003751	Trametinib	MEK1/2 inhibitor	12.6	13.2	10.5	5.6	10.7	1.2	6.56667
FIMM000249	Tretinoin	Retinoic acid receptor agonist	0	1.5	0	2.3	0	0	1.08333
FIMM136378	Triapine	ribonucleotide reductase inhibitor	0.8	2.3	1.5	0.2	0.2	0	0.694444
FIMM133820	Triciribine	AKT inhibitor	5	10.6	8.5	8.1	0	9.7	5.93889
FIMM109445	Tubacin	HDAC6 inhibitor	0	0	0	0	0	0	0.0166667
FIMM109446	Tubastatin A	HDAC6 inhibitor	1.7	0.4	1.4	5.1	1.7	0	1.01667
FIMM100366	UCN-01	PKCbeta, PDK1, Chk, Cdk2 inhibitor	20.1	22	25	21.1	12.1	20.3	18.6278
FIMM136493	Ulixertinib	ERK inhibitor	5.1	7.8	6.4	2.6	7.3	0	4
FIMM136449	UM729	Enhancer of aryl hydrocarbon receptor (AhR) antagonists	0	0.1	0.1	1.1	2.9	0	0.381818
FIMM136451	UMI-77	MCL1 inhibitor	11.9	19.1	11.6	12.9	15.6	20.1	12.3636
FIMM115612	UNC0638	G9a/GLP inhibitor	5.6	5.9	5.8	6.2	5.2	6.4	5.43889
FIMM115610	UNC0642	G9a/GLP inhibitor	4.9	7	5.6	8.8	5.4	3.4	4.87222
FIMM115608	UNC1215	L3MBTL3 inhibitor	0	0	0	0.4	0	0	0.0222222
FIMM136409	UNC2881	MER inhibitor	0.4	0	1	2.9	0.4	5	1.33636
FIMM136436	Uprosertib	AKT inhibitor	2.8	6	0	0	2.2	6.3	2.47273
FIMM023810	Uramustine	Alkylating agent	2.7	0	0	0.8	0	0	0.358824
FIMM136368	URB597	FAAH inhibitor	0	0	0	0	0	0	0
FIMM100372	Valproic acid	HDAC inhibitor	0	0	0	0	0	0	0.0111111
FIMM023819	Valrubicin	Topoisomerase II inhibitor	7.1	12.9	9.6	4.8	5.8	4.9	7.03529
FIMM003769	Vandetanib	VEGFR,EGFR, RET inhibitor	0.2	2.3	5.2	0	0	0	0.916667
FIMM109448	Varespladib	Secretory phospholipase A2 inhibitor	0	2	0	1.5	0	0	0.229412
FIMM133822	Varlitinib	EGFR HER2 inhibitor	1.1	8.9	7.9	1.8	0	0	1.23889
FIMM000176	Vatalanib	VEGFR-1 & -2 inhibitor	0.1	0.6	0.4	2.7	0	0.6	0.405556
FIMM136379	VE-821	ATR inihibitor	0	3.2	0	0.7	0	0	0.516667
FIMM003709	Veliparib	PARP inhibitor	0	1.3	0	0.9	0.6	0	0.227778
FIMM003767	Vemurafenib	B-Raf(V600E) inhibitor	0	1.8	2.7	2.1	0	0.5	1.73889
FIMM115484	Venetoclax	Bcl-2-selective inhibitor	0	0	0	0	0	0	0.0444444
FIMM100392	VER 155008	HSP70 inhibitor	5.1	4.2	3.6	4	3	0.3	1.63529
FIMM136478	Verdinexor	XPO1/CRM1 inhibitor	7.3	15.8	6.9	5.5	7.4	15.3	6.21818
FIMM136365	VGX-1027	Immunomodulator	2.1	0	1.2	2	0	0	0.576471
FIMM000370	Vinblastine	Mitotic inhibitor. Vinca alkaloid microtubule depolymerizer	5.9	8.6	11.6	5.5	0.5	0.4	6.05294
FIMM000337	Vincristine	Mitotic inhibitor. Vinca alkaloid microtubule depolymerizer	7.7	9.3	14.3	5.5	1.3	3	6.05882
FIMM000344	Vinorelbine	Mitotic inhibitor. Vinca alkaloid microtubule depolymerizer	7.8	13	16.8	7.3	3.1	4.4	7.59412
FIMM003793	Vismodegib	Smothened (Hh) inhibitor	0.1	1.6	0	1.4	0	0	0.217647
FIMM100375	Volasertib	PLK1 inhibitor	0.8	4.8	4.1	3.8	0	0	2.01667
FIMM003787	Vorinostat	HDAC inhibitor	4.7	5.1	6.3	8.2	5.3	2.2	4.56111
FIMM136423	Voxtalisib	mTOR/PI3K inhibitor	6.3	9.1	7	6.1	4.7	5.6	6.71667
FIMM136490	VS-4718	FAK inhibitor	0.9	3.1	2.3	2.2	3.7	0	1.62727
FIMM133834	VX 745/Neflamapimod	p38MAPK inhibitor	1.2	0	0	0.2	0	0	0.294444
FIMM109450	VX-11E	ERK1 & 2 inhibitor	6.8	12.3	6.8	4.8	4.6	5.4	4.12222
FIMM136391	WEHI-539	Bcl-XL inhibitor	0	0	0	0	0	0	0.0555556
FIMM100365	XAV-939	Tankyrase-1 and -2	0	0	1.5	2.5	0	3	0.638889
FIMM133835	XL-647/Tesevatinib	EGFR, ERBB2, VEGFR, EPHB4	8.8	19.2	25.1	4.1	0	0	4.27778
FIMM133901	XL019	JAK2 inhibitor	0	0	0	2	0	0.4	0.266667
FIMM003771	YM155/Sepantronium bromide	Survivin inhibitor	31.3	45.8	43.6	37.7	41.8	34.8	36.9778
FIMM109468	ZSTK474	PI3K gamma selective inhibitor	8	12.1	7.3	9.5	5	10.6	8.41111
