# Supplementary material for: Feasibility study of using high-throughput drug sensitivity testing to target recurrent glioblastoma stem cells for individualized treatment
Source: Clin Transl Med. 2019 Dec 30;8:33. doi: 10.1186/s40169-019-0253-6 (PMC6937360; doi:10.1186/s40169-019-0253-6)
Supplement: Supplementary file 8 — Additional file 8. Sensitivity to TMZ and MGMT promoter methylation status. [file 40169_2019_253_MOESM8_ESM.xlsx]

## Sheet: Ark1
Tumor-ID	DSRT (DSS)	Extended incubation (DSS)	EC50 (nM)	MGMT methylation status (%)
				CpG-1	CpG-2	CpG-3	CpG-4	AVG (%)
T1615	0	4.4	82227.7	1	1	1	12	3.75
T1608	0	0	250000	2	2	4	4	3
T1544	0	0	250000	5	5	7	9	6.5
T1534	0	1.2	250000	93	94	31	100	79.5
T1532	0	0	250000	1	3	3	5	3
T1516	0	6.1	91194.1	2	4	4	6	4
T1513	0	4.1	102228	2	3	5	7	4.25
Median	0	1.2	250000	2	3	4	7	4

## Sheet: Ark2
ID	DRUG_NAME	ANALYSIS_NAME	EC50	SLOPE	MAX	MIN	Min.Conc.tested	Max.Conc.tested	EC50_std_error	D1	D2	D3	D4	D5	GRAPH	DSS	sDSS	SE_of_estimate	Mechanism/Targets	Class.explained	High.phase/Approval.status	Res..code	Alias	activity.modifier	Active/inactive.in.clinic	Solvent	High.conc.(nM)	Plate	Dwell	InChI	ChEMBL.ID
T1615	T1615	EC50	82227.7	-2.5	100	41.4	400	250000	2.3	95.8	98.2	105.5	87.8	41.4		4.4		4.1										1
T1608	T1608	EC50	250000	-2.5	100	98.3	400	250000	6189.7	101	98.3	102.5	105.3	103.5		0		3.8										1
T1544	T1544	EC50	250000	-2.5	100	98	400	250000	24720.3	98	100.5	111.6	120.9	125.3		0		17.8										1
T1534	T1534	EC50	250000	-2	100	83.7	400	250000	0.8	109.1	98.7	98.2	87.8	83.7		1.2		4.6										1
T1532	T1532	EC50	250000	-0.8	100	100	400	250000	0.3	100	100	100	100	100		0		0										1
T1516	T1516	EC50	91194.1	-2.5	100	11.8	400	250000	5.4	104.3	96.8	83.7	87.4	11.8		6.1		9.2										1
T1513	T1513	EC50	102228	-2.5	100	31.2	400	250000	5.3	101.6	99.2	102.4	94.8	31.2		4.1		4.4										1
